# Supplementary material for: Polarized Trout Epithelial Cells Regulate Transepithelial Electrical Resistance, Gene Expression, and the Phosphoproteome in Response to Viral Infection
Source: Front Immunol. 2020 Aug 14;11:1809. doi: 10.3389/fimmu.2020.01809 (PMC7456818; doi:10.3389/fimmu.2020.01809)
Supplement: Supplementary file 1 [file Data_Sheet_1.xlsx]

## Sheet: Sheet1
Supplementary file 1. List of phosphoproteins with relevant information.
Protein_ID_Uniprot	Protein ID_NCBI or Uniprot	Gene symbol_zebrafish	Gene symbol_human	Protein Name	Molecular weight (MW) in Kda	Similarity and organisms	Functional group	Protein Function	Localization	Average abundance_Control group	Average abundance _polyIC group	p-value	Group_phosphoprotein detected in
A0A060WHD0	A0A060WHD0	wnt11r	WNT11	Protein Wnt	23.2047	OM 100%	T	signaling receptor binding; ◾multicellular organism development, ◾Wnt signaling pathway	extracellular	4.0904e+07	2.58076e+07	0.766976	Shared
C1BF32	C1BF32	ptges3a	PTGES3	Prostaglandin E synthase 3	20.0511	OM 100%	O		cytoplasmic	2.97983e+07	3.66811e+07	0.754623	Shared
P26351	P26351	tmsb4x	TMSB4Y	Thymosin beta-11	4.81746	OM 100%	N	Actin monomer binding, actin filament organization	cytoplasmic	2.65857e+07	1.49454e+08	0.399128	Shared
A0A060XP90	XP_021426842.1			transformer-2 protein homolog alpha-like isoform X1	34.5259	OM 100%	A		nuclear	2.04851e+07	1.3967e+07	0.323093	Shared
A0A060W964	XP_021439759.1	sqstm1	SQSTM1	sequestosome-1-like	50.6113	OM 100%	J	Zinc ion binding	nuclear	2.01437e+07	4.87532e+07	0.372636	Shared
A0A060VZQ2	XP_020317074.1	ssb	SSB	lupus La protein homolog B-like	46.4619	OK 98%	A	RNA binding, RNA processing	nuclear	1.90311e+07	5.23393e+07	0.426301	Shared
A0A060WQJ4	XP_021415075.1	lmna	LMNA	lamin-A-like	73.5862	OM 98%	DY	structural function and transcriptional regulation in the cell nucleus	nuclear	1.79313e+07	5.04143e+07	0.136938	Shared
Q5DW66	Q5DW66			Heat shock 90kDa protein 1 beta isoform a	83.366	OM 100%	O			1.61072e+07	2.50312e+07	0.455694	Shared
A0A060VW47	XP_021454047.1			heat shock 90kDa protein 1 beta isoform X1	83.4102	OM100%	O	atp binding, cellular response to heat, protein folding	cytoplasmicplasmic	1.60426e+07	1.99936e+07	0.717457	Shared
A0A060W9P5	XP_021415580.1	tra2a	TRA2A	transformer-2 protein homolog alpha-like	35.5564	OM 100%	A	RNA binding	nuclear	1.55885e+07	1.07581e+07	0.275855	Shared
A0A060WMN0	XP_020343968.1			LIM domain and actin-binding protein 1-like isoform X2	53.2854	OK 90%	TZ	actin filament binding, metal ion binding	nuclear	1.22807e+07	3.24231e+07	0.288517	Shared
A0A060XMV6	XP_021480987.1	myh9a	MYH9	myosin-9-like isoform X2	228.677	OM 99%	Z		endoplasmic reticulam	1.17603e+07	3.07268e+07	0.18166	Shared
A0A060W0Q1	XP_021435046.1			protein FAM46C	66.6099	OM 71	S		nuclear	1.08592e+07	1.14861e+07	0.940014	Shared
A0A060VVL3	A0A060VVL3	eif3c	EIF3CL	Eukaryotic translation initiation factor 3 subunit C	113.864	OM 100%	J	translation initiation factor activity, translation initiation factor BINDING; formation of translation preinitiation complex, regulation of translational initiation	cytoplasmic	1.06675e+07	3.54136e+07	0.305541	Shared
A0A060Z9G7	XP_021417537.1	ahnak	AHNAK	neuroblast differentiation-associated protein AHNAK-like	58.9672	OM 99%	O	oxidoreductase activity	cytoplasmic_nuclear	9.66651e+06	2.88755e+07	0.428538	Shared
A0A060XTV5	XP_021425058.1	nucks1a	NUCKS1	nuclear ubiquitous casein and cyclin-dependent kinase substrate 1-like isoform X1	31.1703	OM 99%	T	Kinase activity	nuclear	9.20578e+06	6.05142e+06	0.367825	Shared
A0A060XCN3	XP_021433892.1	rbm4.2	RBM14-RBM4	RNA-binding protein 4.1-like isoform X3	41.8334	OM 94%	A	RNA binding, zinc ion binding	nuclear	9.10996e+06	1.18297e+07	0.718157	Shared
A0A060Y1G5	ACO07861.1	ptges3a	PTGES3	Prostaglandin E synthase 3	17.0583	OM 100%	O		extracellular	8.87834e+06	1.28853e+07	0.625937	Shared
A0A060XFE1	XP_021430686.1	dync1h1	DYNC1H1	cytoplasmic dynein 1 heavy chain 1	533.241	OM 99%	Z	ATPase activity, ATP binding, ◾microtubule motor activity; ◾microtubule-based movement	cytoplasmic	7.91563e+06	1.48091e+07	0.317652	Shared
A0A060X9N4	XP_021465514.1	nucks1a	NUCKS1	nuclear ubiquitous casein and cyclin-dependent kinase substrate 1-like	35.5582	OM 100%	T	Kinase activity	nuclear	7.51141e+06	3.2878e+06	0.17021	Shared
A0A060W9T3	XP_020342305.1	srsf3a	SRSF3	serine/arginine-rich splicing factor 3-like	22.9699	OK 100%	A	RNA binding	nuclear	7.30792e+06	2.85003e+07	0.319499	Shared
A0A060XIQ6	XP_021427140.1	gsk3b	GSK3B	glycogen synthase kinase-3 beta-like isoform X4	34.4366	OM 99%	G	ATP binding, protein serine/threonine kinase activity	cytoplasmic_nuclear	7.10036e+06	2.67346e+07	0.329957	Shared
A0A060X1L1	XP_021417046.1	sqstm1	SQSTM1	sequestosome-1-like	49.707	OM 100%	J	Enzyme binding	cytoplasmic	6.91931e+06	1.73007e+07	0.361126	Shared
A0A060X4S8	XP_021415820.1	abcf1	ABCF1	ATP-binding cassette sub-family F member 1-like	97.047	OM 100%	J	ATPase activity, ATP binding	nuclear	6.62107e+06	2.19397e+07	0.273291	Shared
A0A060X0L0	XP_021468770.1	chd7	CHD7	chromodomain-helicase-DNA-binding protein 7	217.722	OM 99%	K		nuclear	6.41989e+06	8.85954e+06	0.641464	Shared
A0A060W670	XP_021461826.1	srsf9	SRSF9	serine/arginine-rich splicing factor 9-like isoform X1	29.8428	OM 97%	A	RNA processing and modification	extracellular	5.84673e+06	1.32278e+07	0.25429	Shared
A0A060ZA39	C0PUT2	flna	FLNA	Filamin-A	22.4644	SS 85.2%	Z	actin filament binding	nuclear	5.71518e+06	1.06821e+07	0.250898	Shared
A0A060VXH9	XP_020340664.1	srsf9	SRSF9	serine/arginine-rich splicing factor 9-like	28.066	OK 100%	A	RNA binding	nuclear	5.48117e+06	2.2257e+07	0.310368	Shared
A0A060YQ27	XP_021467095.1	srsf5b	SRSF5	serine/arginine-rich splicing factor 5-like isoform X2	25.2159	OM 100%	A	RNA binding	nuclear	5.44565e+06	8.30883e+06	0.71005	Shared
A0A060YI28	XP_021423224.1	mcm2	MCM2	DNA replication licensing factor mcm2-like	37.8364	OM 100%	K	helicase activity, ATP, DNA, histone, enzyme, metal binding	nuclear	5.02559e+06	6.83666e+06	0.548453	Shared
A0A060WCS3	XP_021451757.1			plectin-like isoform X12	437.845	OM 84%	-	actin binding	endoplasmic reticulam	4.98079e+06	9.36677e+06	0.408955	Shared
A0A060WZW5	ACO08156			FXYD domain-containing ion transport regulator (Oncorhynchus mykiss)	10.0551	OM 100%	P	ion channel activity	plasmamembrane	4.88089e+06	1.9589e+07	0.439136	Shared
A0A060XVR5	XP_021449500.1	smarcc1a	SMARCC1	SWI/SNF complex subunit SMARCC1	63.5455	OM 99%	B	Chromatin binding, DNA binding; ATP-dependent chromatin remodeling	nuclear	4.72169e+06	5.60249e+06	0.775885	Shared
A0A060ZDJ7	XP_021438926.1	ahnak	AHNAK	neuroblast differentiation-associated protein AHNAK-like	63.1914	OM 100%	S		nuclear	4.64628e+06	1.91017e+07	0.361937	Shared
A0A060ZFP5	XP_021417537.1	ahnak	AHNAK	neuroblast differentiation-associated protein AHNAK-like	59.7411	OM 100%	S	cadherin binding, RNA binding,	nuclear	4.64628e+06	1.91017e+07	0.361937	Shared
A0A060WGZ9	A0A060WGZ9	psma3	PSMA3	Proteasome subunit alpha type	28.435	OM 100%	O	Cleavage of peptide bonds with very broad specificity, ◾threonine-type endopeptidase activity. ◾ubiquitin-dependent protein catabolic process	cytoplasmic_nuclear	4.63107e+06	6.58765e+06	0.62346	Shared
A0A060WCV3	XP_021459134.1	sgta	SGTA	small glutamine-rich tetratricopeptide repeat-containing protein alpha-like	35.7534	OM 100%	S	negative regulation of ER-associated ubiquitin-dependent protein catabolic process, viral processing	cytoplasmic_nuclear	4.44182e+06	1.60763e+07	0.513408	Shared
A0A060VZ90	XP_021413834.1	myh9a	MYH9	myosin-9-like isoform X2		OM 98%	-	actin fillament binding, ATP binding, motor activity	nuclear	4.2365e+06	1.58553e+07	0.478259	Shared
A0A060YE62	XP_021447377.1	srsf1b	SRSF1	serine/arginine-rich splicing factor 1B-like isoform X1	27.3496	OM 96%	A		nuclear	4.02834e+06	1.30436e+07	0.136081	Shared
Q67EQ9	Q67EQ9			Zinc finger protein 183	36.5144	OM 100%	O	metal ion binding		3.89942e+06	6.51765e+06	0.517639	Shared
A0A060VY22	XP_021434978.1	safb	SAFB	scaffold attachment factor B2-like isoform X1	94.8878	OM 100%	K	RNA binding; ◾regulation of mRNA processing, ◾regulation of transcription, DNA-templated	nuclear	3.80178e+06	9.4811e+06	0.289472	Shared
A0A060YAX6	A0A060YAX6	mcm2	MCM2	DNA helicase	95.19	OM 100%	K	ATP binding, DNA binding, ◾DNA helicase activity; ◾DNA replication initiation	nuclear	3.71647e+06	1.74667e+07	0.250658	Shared
Q5KT34	Q5KT34	hsp70l	HSPA1L	Heat shock 70kDa protein	70.9479	OM 100%	O	ATP binding		3.66672e+06	3.12072e+07	0.316649	Shared
Q5KT35	Q5KT35			Heat shock 70kDa protein	70.975	OM 100%	O	ATP binding, ◾cellular response to heat		3.66672e+06	3.12072e+07	0.316649	Shared
A0A060YE34	XP_021413824.1			serine/threonine-protein kinase N1-like isoform X2	94.2391	Om 89%	T	ATP binding, protein serine/threonine kinase activity; signal transduction	nuclear	3.62069e+06	3.15093e+06	0.699478	Shared
A0A060X622	NP_001117896.1	map2k2a	MAP2K2	MAPK /ERK kinase	44.5629	OM 97%	T		cytoplasmic	3.55971e+06	7.5908e+06	0.342547	Shared
A0A060X9E1	XP_024235446.1	phrf1	PHRF1	PHD and RING finger domain-containing protein 1-like isoform X1	195.598	OM 100%	O		nuclear	3.45642e+06	3.45047e+06	0.998884	Shared
A0A060Y8C2	XP_021417518.1	g3bp1	G3BP1	ras GTPase-activating protein-binding protein 1-like	53.3504	OM 97%	T		cytoplasmic	3.40581e+06	4.05942e+06	0.756307	Shared
A0A060Y4P0	XP_021457627.1	purba	PURB	transcriptional activator protein Pur-beta-like	30.2489	OM 91%	K	DNA binding transcription factor activity, cell differentiation, cell proliferation, negative regulation of transcription, DNA-templated	cytoplasmic	3.3216e+06	1.02362e+06	0.116953	Shared
A0A060WPM7	XP_021468057.1	ccdc6a	CCDC6	coiled-coil domain-containing protein 6-like	51.8674	OM 100%	S	structural constituent of cytoskeleton	nuclear	3.27785e+06	1.16044e+07	0.179276	Shared
A0A060WTR5	XP_021413250.1	cbx1a	CBX1	chromobox protein homolog 1-like	26.354	OM 100%	B	transcriptional silencing in heterochromatin-like complexes	nuclear	3.23725e+06	3.31268e+06	0.975791	Shared
A0A060Y9S2	XP_020322254.1	map2k2b	MAP2K2	dual specificity mitogen-activated protein kinase kinase 2-like	44.2305	OK 100%	T		cytoplasmic_nuclear	3162603	9.19042e+06	0.34796	Shared
A0A060X5E7	XP_021430220.1	srrm1	SRRM1	serine/arginine repetitive matrix protein 1-like isoform X1	98.0039	OM 100%	A	mRNA processing	nuclear	3.1222e+06	1.19955e+07	0.331756	Shared
A0A060WBV3	XP_021420114.1	larp1	LARP1	la-related protein 1	65.9647	OM 100%	JO	RNA binding	nuclear	3.11567e+06	7.59496e+06	0.280856	Shared
A0A060X997	XP_021473890.1			serrate RNA effector molecule homolog isoform X1	106.637	OM 99%	K	DNA binding, RNA binding; cell proliferation, mRNA processing via spliceosome, regulation of transcription, DNA-templated	nuclear	3.1058e+06	1.75427e+07	0.295524	Shared
A0A060W5Y1	XP_021468114.1			heat shock protein HSP 90-alpha-like	84.6595	OM 100%	O	ATP binding, unfolded protein binding, protein folding, response to stress	cytoplasmic	2.97108e+06	4.06224e+06	0.567364	Shared
A0A060WTP6	A0A060WTP6			Microtubule-associated protein	70.5814	OM 100%	Z	tubilin binding, include both stabilizing and destabilizing microtubules, guiding microtubules towards specific cellular locations, cross-linking microtubules and mediating the interactions of microtubules with other proteins in the cell	nuclear	2.96321e+06	5.23867e+06	0.374543	Shared
Q53HX4	Q53HX4	map2k2a	MAP2K2	MAPK /ERK kinase	44.3838	OM 100%	T	ATP binding, protein serine/threonine kinase activity	cytoplasmic	2.9563e+06	7.6907e+06	0.290547	Shared
A0A060Y7E7	XP_021458415.1	srsf9	SRSF9	serine/arginine-rich splicing factor 9-like	28.2611	OM 100%	A	RNA binding	nuclear	2.93358e+06	1.2355e+07	0.344668	Shared
A0A060XJ94	XP_021474445.1			matrin-3-like	101.781	OM 100%	S	RNA binding, zinc ion binding	nuclear	2.87069e+06	9.41284e+06	0.224747	Shared
A0A060WVC6	XP_020309176.1	nifk	NIFK	syntaxin-4-like	33.138	OK 100%	U	intracellular protein transport, vehicle mediated transport	nuclear	2.8443e+06	1.18056e+07	0.160535	Shared
A0A060XTH6	A0A1S3RBB5	limd2	LIMD2	LIM domain-containing protein 2-like isoform X1	20.6897	SS 100%	T	metal ion binding	nuclear	2.78755e+06	7.88508e+06	0.341236	Shared
A0A060XEV9	A0A1S3N9Q2	zgc:55733	CH17-409J4.1	heterogeneous nuclear ribonucleoprotein C-like isoform X3	33.0644	SS 96%	A	RNA binding	nuclear	2.74014e+06	1.32565e+07	0.157003	Shared
A0A060YQA9	A0A1S3SB33	snw1	SNW1	SNW domain-containing protein 1-like	27.3303	SS 97.5%	AB	mRNA splicing via spliceosome	cytoplasmic	2.71614e+06	1.23257e+07	0.257756	Shared
A0A060W3A0	XP_021418521.1	prpf4bb	PRPF4B	serine/threonine-protein kinase PRP4 homolog	115.561	OM 100%	S	ATP binding, protein kinase activity	nuclear	2.59482e+06	4.98589e+06	0.450643	Shared
A0A060YJ03	XP_021430202.1	marcksl1a	MARCKSL1	MARCKS-related protein-like	19.5235	OM 98%	S	calmodulin binding	nuclear	2.55206e+06	6.41596e+06	0.127464	Shared
A0A060XH52	XP_021476489.1	cdk13	CDK13	cyclin-dependent kinase 13-like isoform X2	241.451	OM 100%	T		nuclear	2.52455e+06	2.21585e+06	0.856521	Shared
C1BH87	C1BH87	ppa1b	PPA1	Inorganic pyrophosphatase	32.6349	OM 100%	C		cytoplasmic	2.41719e+06	1.98307e+06	0.822663	Shared
W5S0M1	W5S0M1	ptges3a	PTGES3	Peroxiredoxin 4		OM 100%	O	protein homodimerization activity		2.33279e+06	7.92058e+06	0.0542189	Shared
A0A060YPM4	XP_021412505.1			putative RNA-binding protein Luc7-like 2	53.4476	OM 100%	A	mRNA binding, mRNA splicing site selection	nuclear	2.31075e+06	6.70631e+06	0.244488	Shared
A0A060XKB2	XP_021474449.1			matrin-3-like	115.288	OM 99%	S	RNA binding, zinc ion binding	nuclear	2.2982e+06	8.44985e+06	0.279713	Shared
A0A060W3K9	XP_021458386.1	parvaa	PARVA	alpha-parvin-like isoform X1	42.2982	OM 100%	Z	actin binding, actin cytoskeleton reorganization, cell adhesion	nuclear	2.08413e+06	7.0317e+06	0.474782	Shared
A0A060YRI6	XP_021415540.1	cbx3a	CBX3	chromobox protein homolog 3-like isoform X1	20.271	OM 100%	B		nuclear	2.04195e+06	3.07336e+06	0.487394	Shared
A0A060X2I6	XP_021435177.1	pdcl3	PDCL3	phosducin-like protein 3	27.7528	OM 100%	T	protein binding, viral processing	cytoplasmic	1.91997e+06	1.34612e+07	0.442068	Shared
A0A060X8N4	XP_020340501.1			heterogeneous nuclear ribonucleoprotein K-like isoform X3	47.8731	OK 99%	A	DNA binding, RNA binding; regulation of transcription from RNA polymerase II promoter, RNA processing	plasmamembrane	1.91353e+06	9.14573e+06	0.442351	Shared
A0A060WKK5	XP_021467718.1	cad	CAD	CAD protein isoform X2	248.543	OM 100%	F	amino acid binding, glutamine metabolic process	cytoplasmic	1.8284e+06	3.59247e+06	0.381754	Shared
C1BF68	C1BF68	psma3	PSMA3	Proteasome subunit alpha type	28.4411	OM 100%	O	Cleavage of peptide bonds with very broad specificity, ◾threonine-type endopeptidase activity. ◾ubiquitin-dependent protein catabolic process	cytoplasmic	1.82283e+06	3.66583e+06	0.546149	Shared
A0A060WGN7	XP_021440312.1	srrm1	SRRM1	serine/arginine repetitive matrix protein 1-like	97.3893	OM 96%	A	mRNA processing	nuclear	1.8005e+06	8.56539e+06	0.320304	Shared
A0A060WFI7	XP_020330313.1	cdk2	CDK2	cyclin-dependent kinase 2	33.9699	OM 97%	S	ATP binding, protein serine/threonine kinase activity	cytoplasmic_nuclear	1.79907e+06	5.15855e+06	0.227552	Shared
A0A060XIK7	XP_021458770.1	tcp11l1	TCP11L1	T-complex protein 11-like protein 1	45.1873	OM 100%	T	ATP, RNA binding, unfolded protein binding	cytoplasmic	1.77294e+06	5.8008e+06	0.381173	Shared
A0A060WRV8	B5XE27	ensab	ENSA	alpha-endosulfine	12.7654	SS 100%	TU	protein phosphatase 2A binding, inhibitory, regulatory activity, cell cycle, cell division	cytoplasmic	1.75911e+06	6.07999e+06	0.285531	Shared
A0A060WVA8	A0A060WVA8			5'-3' exoribonuclease	109.578	Om 100%	A	5'-3' exoribonuclease activity, nucleic acid binding, zinc ion binding; mRNA processing	nuclear	1.75836e+06	6.44014e+06	0.282024	Shared
A0A060XVN0	XP_021428072.1	nsun2	NSUN2	tRNA (cytosine(34)-C(5))-methyltransferase-like isoform X1	86.6367	OM 100%	A		nuclear	1.73027e+06	2.20102e+06	0.740291	Shared
A0A060VN58	XP_020322901.1			plasminogen activator inhibitor 1 RNA-binding protein-like isoform X2	45.2586	OK 99%	J	cadherin binding; regulation of apoptotic process, ◾regulation of mRNA stability	nuclear	1.68734e+06	767130	0.453763	Shared
A0A060YSS7	XP_020328076.1	srsf5b	SRSF5	serine/arginine-rich splicing factor 5-like isoform X2	35.066	OK 99%	A		nuclear	1.60301e+06	289927	0.279818	Shared
A0A060X654	A0A060X654	aco2	ACO2	Aconitate hydratase, mitochondrial	85.9459	Om 100%	C	4 iron, 4 sulfur cluster binding, aconitate hydratase activity, metal ion binding; tricarboxylic acid cycle	mitochondrial	1.59781e+06	1.58833e+07	0.354852	Shared
A0A060Y1V4	B9EPG3			15-hydroxyprostaglandin dehydrogenase	6.85664	Salmo salar (100%)	Q	oxidoreductase activity	cytoplasmic	1.55543e+06	5.03066e+06	0.126543	Shared
A0A060XB20	XP_021481712.1	srrm2	SRRM3	serine/arginine repetitive matrix protein 2-like isoform X2	148.159	OM 90%	A	RNA binding; mRNA splicing, via spliceosome	nuclear	1.53877e+06	3.33403e+06	0.189516	Shared
A0A060W1Z3	A0A060W1Z3	xrn2	XRN2	5'-3' exoribonuclease		OM 100%	A	5'-3' exoribonuclease activity, nucleic acid binding, zinc ion binding; mRNA processing	nuclear	1.52893e+06	7.73348e+06	0.420203	Shared
A0A060W0C6	A0A060W0C6	top2a	TOP2A	DNA topoisomerase 2	174.832	OM 100%	B	DNA topoisomerase type II (ATP-hydrolyzing) activity, ATP binding, DNA binding, DNA topological change	nuclear	1.51074e+06	2.14922e+06	0.625836	Shared
A0A060Y4D1	XP_021460427.1	lmnb2	LMNB2	lamin-B2	64.9858	OM 100%	DY		nuclear	1.50647e+06	6.503e+06	0.261851	Shared
A0A060XVP6	XP_021459148.1			microtubule-associated protein 1S-like isoform X1	134.717	om 79%	Z	actin filament binding, microtubule binding; appototic process, microtubule cytoskeleton organization	nuclear	1.5017e+06	1.23843e+06	0.724595	Shared
A0A060WZY2	XP_021429038.1	cfap44	CFAP44	cilia- and flagella-associated protein 44	189.005	OM 99%	S	axoneme assembly, cell motility	nuclear	1.48271e+06	679250	0.489843	Shared
A0A060WQ77	XP_021476751.1	ostf1	OSTF1	osteoclast-stimulating factor 1	23.7837	OM 100%	T	formation of osteoclast bone	cytoplasmic	1.46208e+06	3.73507e+06	0.373899	Shared
A0A060WNR4	XP_021447084.1			matrin-3-like isoform X2	108.2	OM100%	S	nucleic acid binding, zinc ion binding	nuclear	1.46114e+06	8.08703e+06	0.401299	Shared
A0A060VQQ0	XP_021452805.1	ssb	SSB	lupus La protein homolog B-like	44.8451	OM 99%	A	RNA binding, RNA processing	nuclear	1.46065e+06	3.35361e+06	0.486323	Shared
A0A060WV20	XP_021468784.1			eukaryotic translation initiation factor 4 gamma 1-like isoform X4	185.217	OM 97%	J		nuclear	1.45411e+06	1.11436e+06	0.766197	Shared
A0A060W2Z2	XP_021471377.1	adamts9	ADAMTS9	A disintegrin and metalloproteinase with thrombospondin motifs 20-like	18.6334	OM 99%	O		plasmamembrane	1.40449e+06	8.6695e+06	0.354609	Shared
A0A060VU01	XP_021413811.1	ilf3b	ILF3	interleukin enhancer-binding factor 3 isoform X2	82.9457	OM 100%	J	double-stranded RNA binding	endoplasmic reticulam	1.36134e+06	3.31513e+06	0.344213	Shared
A0A060YJ58	XP_020349866.1	rpl22l1	RPL22L1	60S ribosomal protein L22-like 1	15.2332	OK 100%	J	structural component of ribosome, translation	nuclear	1.35709e+06	2.17306e+06	0.641964	Shared
A0A060X6P8	XP_021456437.1	akap12b	AKAP12	A-kinase anchor protein 12 isoform X1	161.471	OM 95%	T	kinase activity, protein kinase A binding; positive regulation of protein kinase A signaling, regulation of protein kinase C signaling, signal transduction	nuclear	1.3487e+06	8.58224e+06	0.326638	Shared
A0A060WXG0	XP_021442948.1			inactive ubiquitin carboxyl-terminal hydrolase MINDY-4B isoform X2	45.4059	OM 93%	S		mitochondrial	1.32123e+06	1.29202e+07	0.421324	Shared
A0A060WE49	A0A060WE49	kpna2	KPNA2	Importin subunit alpha	57.7209	OM 100%	U	nuclear import signal receptor activity, ◾protein transporter activity; ◾protein import into nucleus	cytoplasmic_nuclear	1.30798e+06	1.04836e+06	0.803068	Shared
I7JI10	I7JI10			HN1-like protein	22.1322	OM 100%	O		mitochondrial	1.28113e+06	4.14172e+06	0.155123	Shared
A0A060W586	XP_021468954.1	toe1	TOE1	target of EGR1 protein 1-like	54.489	Om 93%	L	metal ion binding, nucleic acid binding	nuclear	1.24806e+06	1.61509e+06	0.579632	Shared
A0A060X5T8	XP_021466363.1	ncoa5	NCOA5	nuclear receptor coactivator 5 isoform X2	71.9956	OM 94%	UY	DNA binding, RNA binding	nuclear	1.23004e+06	1.58159e+06	0.732725	Shared
A0A060W3L2	XP_020309527.1			Prostaglandin E synthase 3	19.0542	OK 100%	O	DNA polymerase binding, Hsp90 protein binding, telomere maintai via telomerase	cytoplasmic	1.18689e+06	2.83495e+06	0.154255	Shared
A0A060WI86	XP_021455932.1			E3 UFM1-protein ligase 1-like	88.8972	OM 100%	O	ligase activity	cytoplasmic	1.1854e+06	8.85066e+06	0.400461	Shared
A0A060YF38	XP_021435177.1			phosducin-like protein 3	24.3723	OM 100%	T	protein binding, viral processing	nuclear	1.16981e+06	1.03369e+06	0.888781	Shared
A0A060XF46	XP_024295229.1	scaf11	SCAF11	protein SCAF11-like	120.792	OT 97%	O		nuclear	1.1363e+06	2.18513e+06	0.293067	Shared
A0A060YUL2	XP_021419608.1	scaf11	SCAF11	protein SCAF11-like	112.151	Om 100%	A	metAL ION BINDING; mRNA processing, RNA splicing, RNA splicing, via transesterification reactions,	nuclear	1.1363e+06	2.18513e+06	0.293067	Shared
A0A060WWY8	XP_021464580.1	itsn1	ITSN1	intersectin-1-like isoform X3	200.866	OM 100%	T	calcium ion binding, ◾Rho guanyl-nucleotide exchange factor activity; ◾intracellular signal transduction, ◾regulation of Rho protein signal transduction	nuclear	1.12052e+06	4.66305e+06	0.402742	Shared
A0A060XB41	A0A060XB41	gapdhs	GAPDHS	Glyceraldehyde-3-phosphate dehydrogenase	36.1361	OM 100%	G	glyceraldehyde-3-phosphate dehydrogenase (NAD+) (phosphorylating) activity, NAD binding, NADP binding, glycolytic process	cytoplasmic	1.11473e+06	1.67022e+07	0.264781	Shared
A0A060WJP3	XP_021418280.1			band 4.1-like protein 3 isoform X4	132.766	OM 97%	T	Actin binding, structural molecular activity; ◾cytoskeletal anchoring at plasma membrane, ◾regulation of cell growth	nuclear	1.10383e+06	1.90744e+06	0.706847	Shared
A0A060WN09	XP_021454842.1	fnbp1l	FNBP1L	formin-binding protein 1-like isoform X2	65.5982	OM 100%	Z	endocytosis	nuclear	1.08631e+06	5.09087e+06	0.477399	Shared
A0A060XNY6	XP_020357923.1	rbmx	RBMY1J	RNA-binding motif protein, X chromosome-like isoform X1	42.2315	OK 100%	K		nuclear	1.0347e+06	1.48487e+06	0.789769	Shared
A0A060WQP8	XP_021441376.1	wdr43	WDR43	WD repeat-containing protein 43-like	70.1315	OM 100%	S	RNA binding; positive regulation of rRNA processing, transcription, DNA-templated	nuclear	1.01955e+06	479537	0.504961	Shared
A0A060W2I3	XP_021421617.1	cbx5	CBX5	chromobox protein homolog 5-like	22.5911	OM 100%	B		nuclear	1.01196e+06	2.28822e+06	0.460205	Shared
A0A060YW85	A0A1S3QC57	pdha1a	PDHA2	Pyruvate dehydrogenase E1 component subunit alpha	14.6814	SS 99%	C	acetyl-CoA biosynthetic process from pyruvate	cytoplasmic	1.00877e+06	5.26084e+06	0.365523	Shared
A0A060VSJ9	XP_021434739.1	ppig	PPIG	peptidyl-prolyl cis-trans isomerase G	62.848	OM 89%	O	peptidyl-prolyl cis-trans isomerase activity, protein folding	nuclear	975430	3.91388e+06	0.207229	Shared
A0A060X8I1	XP_021462342.1			bromodomain-containing protein 3-like	71.2937	OM 100%	K	chromatin binding, ◾lysine-acetylated histone binding; ◾regulation of transcription from RNA polymerase II promoter; ◾transcription, DNA-templated	nuclear	959981	1.86872e+06	0.509432	Shared
A0A060WVV4	XP_020362322.1	tuba8l	TUBA8	tubulin alpha-8 chain-like	52.0655	OK 99%	Z		mitochondrial	945325	1.5274e+06	0.736603	Shared
A0A060XJX9	XP_021457471.1			spectrin alpha chain, non-erythrocytic 1 isoform X5	285.394	OM 98%	Z		cytoplasmic_nuclear	944372	1.97474e+06	0.219516	Shared
A0A060WNN4	XP_021424969.1			SWI/SNF complex subunit SMARCC2-like isoform X4	117.972	OM 100%	B	DNA binding	nuclear	927778	3.35147e+06	0.514268	Shared
A0A060W1G7	XP_021465499.1			Golgi-specific brefeldin A-resistance guanine nucleotide exchange factor 1-like	216.793	OM 97%	U	ARF guanyl-nucleotide exchange factor activity	nuclear	927168	898198	0.923125	Shared
A0A060WJR7	A0A1S3SFE2	tmpoa	TMPO	lamina-associated polypeptide 2, isoform beta-like isoform X7	50.2421	Ss 94.3%	D	DNA binding	nuclear	910262	3.19694e+06	0.243929	Shared
A0A060YA89	A0A060XMQ3	u2af2b	U2AF2	U2 snRNP auxiliary factor large subunit	30.7177	OM 99.6%	A	RNA binding, mRNA processing, RNA splicing	nuclear	898316	1.34577e+06	0.70217	Shared
A0A060Y9F1	XP_021420296.1	nolc1	NOLC1	nucleolar and coiled-body phosphoprotein 1 isoform X5	96.7247	OM 100%	S	ATP binding, GTP binding, ◾protein heterodimerization activity; mitotic cell division, nucleolus organization, ◾regulation of translation	nuclear	853244	3.04321e+06	0.206278	Shared
A0A060YG42	XP_021439069.1	hnrnph1	HNRNPH1	heterogeneous nuclear ribonucleoprotein H-like	44.2389	OM 100%	A	RNA binding	nuclear	833011	222329	0.148352	Shared
A0A060WQK1	XP_021440620.1	tacc3	TACC3	transforming acidic coiled-coil-containing protein 3-like isoform X2	34.0011	OM 99%	S	cell division, cell proliferation, metaphase/anaphase transition of mitotic cell cycle, regulation of mitotic spindle organization	nuclear	830261	2.81805e+06	0.186165	Shared
A0A060X5Y9	XP_021474807.1			programmed cell death protein 4-like	51.7312	OM 100%	T	RNA binfding; appoptosis process, cellular response to lipopolysaccharide, negative regulation of cell cycle, positive regulation of inflammatory response, positive regulation of NIK/NF-kappaB signaling	nuclear	823313	3.77485e+06	0.361933	Shared
A0A060X1G8	XP_024280599.1			calcium/calmodulin-dependent protein kinase type II subunit gamma isoform X10	49.1645	OM 100%	T		cytoplasmic_nuclear	822035	1.08861e+06	0.695296	Shared
A0A060YK26	XP_021412395.1	add3a	ADD3	gamma-adducin-like	16.3512	OM 100%	TZ		nuclear	818978	5.95929e+06	0.29934	Shared
A0A060YDU3	XP_021440591.1	rbm12b	RBM12B	RNA-binding protein 12B-like	72.4759	OM 98%	S		nuclear	804962	2.43348e+06	0.24508	Shared
A0A060WCN2	A0A060WCN2	rps6	RPS6	40S ribosomal protein S6	28.7059	OM 100%	J	structural constituent of ribosome; ◾translation	cytoplasmic	789106	1.69674e+07	0.364554	Shared
A0A060X1N7	XP_021456912.1	usp24	USP24	biquitin carboxyl-terminal hydrolase 24-like	124.808	OM 96%	O	thiol-dependent ubiquitinyl hydrolase activity, protein deubiquitination, ubiquitin-dependent protein catabolic process	nuclear	767284	3.68881e+06	0.270114	Shared
A0A060X8M8	XP_021412908.1	trim25	TRIM25	E3 ubiquitin/ISG15 ligase TRIM25-like isoform X1	63.2348	OM 100%	O	ligase activity, zinc ion binding	nuclear	735874	838094	0.897679	Shared
A0A060XDZ8	XP_021418225.1			plectin-like isoform X4	496.04	OM 93%	Z	actin binding	nuclear	731507	2.56635e+06	0.365538	Shared
A0A060XPD3	XP_020358672.1			unconventional myosin-Ie-like isoform X1	222.195	OK 99%	Z	actin binding, ATP binding, Microtubule binding, microtubule motor activity; ◾microtubule-based movement	nuclear	721558	1.81104e+06	0.40148	Shared
A0A060Y2W1	XP_021470616.1	acin1b	ACIN1	apoptotic chromatin condensation inducer in the nucleus-like	158.866	OM 94%	B	nucleic acid binding	nuclear	711150	1.42023e+06	0.603877	Shared
A0A060X0A1	XP_021460965.1	smn1	SMN2	survival motor neuron protein 1-like	30.809	OM 100%	A		nuclear	709306	919680	0.721902	Shared
A0A060Y5M4	XP_021439103.1			pre-mRNA-processing factor 39-like isoform X1	81.3342	OM 100%	A	RNA processing	nuclear	701164	4.27648e+06	0.26862	Shared
A0A060WYE0	XP_021479552	rps3	RPS3	40S ribosomal protein S3-like	26.7054	OM 100%	J	RNA binding, structural constituent of ribosome	mitochondrial	683075	3.20505e+06	0.308255	Shared
A0A060YHS6	XP_021419839.1	nap1l4a	NAP1L4	nucleosome assembly protein 1-like 4 isoform X1	14.3901	OM 100%	BD		nuclear	679806	1.34824e+06	0.561154	Shared
A0A060XNQ2	A0A060XNQ2	smc4	SMC4	Structural maintenance of chromosomes protein	146.639	OM 100%	BD		mitochondrial	661780	1.39726e+06	0.338522	Shared
A0A060XFB7	XP_021470667.1	fxr2	FXR2	fragile X mental retardation syndrome-related protein 1-like	82.0349	OM 99%	A	RNA binding	nuclear	658450	789769	0.873418	Shared
A0A060W734	A0A060W734	ciapin1	CIAPIN1	Anamorsin	33.0876	OM 100%	J	2 iron, 2 sulfur cluster binding, electron transfer activity, metal ion binding, negative regulation of apoptotic process, iron-sulfur cluster assembly, hemopoiesis	nuclear	631770	1.22823e+06	0.662605	Shared
A0A060XX58	A0A060XX58	ncapd2	NCAPD2	Condensin complex subunit 1	156.465	OM 100%	BD	cell division, mitotic chromosome condensation	cytoplasmic_nuclear	624259	2.22538e+06	0.179439	Shared
A0A060WKN7	XP_021427574.1			microtubule-actin cross-linking factor 1-like		OM 100%	Z	actin binding, calcium binding, microtubule binding	extracellular	621515	584336	0.968416	Shared
A0A060XDZ3	XP_021415194.1	chd4a	CHD4	chromodomain-helicase-DNA-binding protein 4-like	195.736	OM 99%	K		nuclear	608262	2.9545e+06	0.298536	Shared
A0A060XYT7	XP_020315797.1	prkar1ab	PRKAR1A	cAMP-dependent protein kinase type I-alpha regulatory subunit-like	42.9788	OK 100%	T	cAMP binding, cAMP-dependent protein regulatory activity, kinase activity	nuclear	607730	6.56916e+06	0.319272	Shared
A0A060X2Q7	XP_024249913.1	rb1	RB1	retinoblastoma-associated protein	88.8237	OM 100%	D	transcription factor binding; apoptotic process, negative regulation of cell proliferation, negative regulation of transcription, DNA-templated, regulation of transcription by RNA polymerase II	nuclear	585279	4.30231e+06	0.0342955	Shared
A0A060VV45	XP_021456220.1	lbr	LBR	lamin-B receptor-like	68.099	OM 100%	I	oxidoreductase activity, acting on the CH-CH group of donors, NAD or NADP as acceptor	plasmamembrane	558465	2.93608e+06	0.290634	Shared
A0A060X7J8	XP_021432999.1	cdc123	CDC123	cell division cycle protein 123 homolog	24.584	OM 100%	D	cell cycle	cytoplasmic_nuclear	557095	3.32694e+06	0.335846	Shared
A0A060W486	XP_021420675.1	cbx1b	CBX1	chromobox protein homolog 1 isoform X1	29.8166	OM 100%	B		nuclear	553299	3.03792e+06	0.344776	Shared
A0A060Y0B7	A0A1S3Q1N9, XP_021415540.1	cbx3a	CBX3	chromobox protein homolog 3-like isoform X1	20.1719	SS 100%, OM 98%	B	function in the silencing of expression of the Hox gene network involved in development as well as the inactive X chromosome	nuclear	530043	1.83116e+06	0.399625	Shared
A0A060XAN2	XP_021470764.1			leucine rich adaptor protein 1-like	49.2615	OM 100%	BD	positive regulation of I-kappaB kinase/NF-kappaB signaling	nuclear	525422	220112	0.620066	Shared
A0A060W623	XP_021442908.1	iws1	IWS1	protein IWS1 homolog	69.3256	OM 99%	K	mRNA processing and transport, RNA splicing,	nuclear	523838	365262	0.692268	Shared
A0A060VQP2	M4V2J6			CG057 protein isoform X2	21.9864	SS 99.5%	S		cytoplasmic	520687	522849	0.994146	Shared
A0A060WCX6	XP_021427551.1	sfpq	SFPQ	splicing factor, proline- and glutamine-rich-like	40.5128	OM 99%	A	RNA binding	cytoplasmic	518845	1.87235e+06	0.306499	Shared
A0A060WJ53	XP_021425240.1	slc2a1b	SLC2A1	solute carrier family 2, facilitated glucose transporter member 1-like	52.4284	OM 97%	S	transmembrane transporter activity, positive regulation of glucose import	plasmamembrane	518171	761350	0.686774	Shared
A0A060YIE6	XP_021475129.1	g3bp2	G3BP2	ras GTPase-activating protein-binding protein 2-like isoform X2	53.7906	OM 95%	T		cytoplasmic	509386	1.72099e+06	0.343222	Shared
A0A060XCM3	XP_021473878.1	mink1	MINK1	misshapen-like kinase 1 isoform X6	99.9	OM 99%	T	ATP binding, protein kinase activity	endoplasmic reticulam	507278	1.97076e+06	0.424389	Shared
A0A060XWK1	XP_021417291.1			pre-mRNA-processing factor 39-like	81.8204	OM 100%	A	RNA processing	nuclear	494701	2.56097e+06	0.286412	Shared
A0A060W5M8	XP_020358092.1			nuclear cap-binding protein subunit 1-like isoform X1	92.607	OK 100%	A	RNA cap binding; mRNA cis splicing, via spliceosome, mRNA transport	nuclear	494444	1.73433e+06	0.275607	Shared
A0A060Y6A0	XP_021432401.1	lrit2	LRIT2	leucine-rich repeat, immunoglobulin-like domain and transmembrane domain-containing protein 2	65.091	OM 100%	T		plasmamembrane	487987	419884	0.91897	Shared
C0KIP5	C0KIP5	tk1	TK1	Thymidine kinase	25.9482	OM 100%	F		cytoplasmic	474084	733747	0.545025	Shared
C1BER5	C1BER5	syap1	SYAP1	Synapse-associated protein 1	41.6263	OM 100%	U		cytoplasmic	468961	1.39101e+06	0.251075	Shared
A0A060W5Q1	XP_021439667.1	ctnnd1	CTNND1	catenin delta-1	98.2474	OM 96%	TW	Cadherin binding; cell cell adhesion	nuclear	462867	787482	0.53872	Shared
A0A060WW83	XP_021455731.1	pum2	PUM2	pumilio homolog 2-like isoform X5	117.905	OM 99%	J	RNA binding	nuclear	455577	1.02928e+06	0.236305	Shared
A0A060W0D7	XP_021429354.1	wdhd1	WDHD1	WD repeat and HMG-box DNA-binding protein 1 isoform X1	87.5287	OM 96%	S	DNA binding	nuclear	452446	394975	0.908879	Shared
A0A060WSC1	XP_021474353.1	pold3	POLD3	DNA polymerase delta subunit 3 isoform X1	50.2817	OM 100%	L	DNA replication	nuclear	448972	2.33861e+06	0.466167	Shared
A0A060WU20	XP_020359488.1	eif4h	EIF4H	eukaryotic translation initiation factor 4H-like isoform X2	30.5792	OK 100%	J	translation initiation factor activity	nuclear	437883	215436	0.543711	Shared
A0A060WH46	XP_021479352.1	bckdk	BCKDK	-methyl-2-oxobutanoate dehydrogenase [lipoamide]	46.8624	OM 100%	T	Kinase activity	mitochondrial	431127	2.25164e+06	0.423665	Shared
A0A060WU48	XP_021469160.1			desmoplakin-like isoform X1	294.669	OM 99%	Z	cell adhesion molecule binding; ◾cell-cell adhesion		420305	2.79636e+06	0.105904	Shared
A0A060Z608	A0A060Z608	tp53	TP53	Cellular tumor antigen p53	19.2181	OM 100%	K	act as tumor suppressor, appoptosis process	nuclear	416028	582406	0.823051	Shared
A0A060WML4	A0A060WML4	coro1b	CORO1B	Coronin	55.8603	OM 100%	S	actin binding, interacts with microtubules	nuclear	391325	7.34661e+06	0.316806	Shared
A0A060XDE5	XP_021427993.1	top2b	TOP2B	DNA topoisomerase 2-beta-like	98.1935	OM 99%	B	ATP binding, DNA binding, ◾DNA topoisomerase type II (ATP-hydrolyzing) activity; DNA topological change	nuclear	376604	3.24708e+06	0.164422	Shared
A0A060WQQ6	XP_021477203.1			PDZ and LIM domain protein 2-like isoform X1	34.4907	OM 100%	TZ		cytoplasmic_nuclear	375178	4.32103e+06	0.37025	Shared
A0A060WUC6	XP_021413914.1	ddx5	DDX5	probable ATP-dependent RNA helicase DDX5 isoform X1	68.5661	OM 100%	A		nuclear	373138	444024	0.844108	Shared
A0A060Y0I3	XP_020314176.1			serine/arginine repetitive matrix protein 2-like isoform X5	125.997	Om 95%	L	RNA binding, regulation of cell cycle, regulation of RNA splicing	nuclear	363396	1.24221e+06	0.28206	Shared
A0A060X7H0	XP_014032992.1			PREDICTED: microtubule-actin cross-linking factor 1, isoforms 1/2/3/5-like isoform X21	705.204	SS 94%	Z		nuclear	355263	663057	0.643707	Shared
A0A060XWY2	XP_021471434.1	tpx2	TPX2	targeting protein for Xklp2-like isoform X1	69.8393	OM 92%	Z		nuclear	354937	418197	0.911423	Shared
A0A060X2V9	XP_021430418.1	mtfr1l	MTFR1L	mitochondrial fission regulator 1-like isoform X1	35.3675	OM 100%	K	aerobic respiration, mitochondrial fission	mitochondrial	354565	1.05159e+06	0.465995	Shared
A0A060WGJ7	XP_021462858.1	tjp1a	TJP1	tight junction protein ZO-1 isoform X11	128.142	OM 95%	T		cytoplasmic_nuclear	349605	430488	0.784282	Shared
A0A060VNP2		esyt2a	ESYT2	C12orf43	97.6514	OM 100%	S		endoplasmic reticulam	345523	1.43729e+06	0.382959	Shared
A0A060X4B8	XP_021414111.1	dek	DEK	protein DEK-like isoform X1	50.281	OM 100%	B	Chromatin binding, DNA binding, RNA binding, histone binding	nuclear	334452	1.11121e+06	0.351233	Shared
A0A060WNV8	XP_021432026.1			centrosomal protein of 170 kDa isoform X2	116.667	OM 96%	T		cytoplasmic	334155	1.84867e+06	0.208755	Shared
A0A060WZL6	XP_020308224.1	arhgef6	ARHGEF6	rho guanine nucleotide exchange factor 6-like isoform X1	80.7105	OM 84%	T	Rho guanyl-nucleotide exchange factor activity; regulation of Rho protein signal transduction	nuclear	333509	920893	0.0877357	Shared
A0A060XAI6	XP_021435149.1			serine/arginine repetitive matrix protein 1-like	131.918	OM 100%	L	DNA binding, RNA binding; microtubule cytoskeleton organization, mitotic cytokinesis, mRNA processing, regulation of cell cycle, RNA splicing	nuclear	331023	1.90471e+06	0.285977	Shared
A0A060YGB0	XP_021420029.1			dynein heavy chain 5, axonemal-like	108.562	OM 100%	Z		cytoplasmic	330675	850562	0.324543	Shared
A0A060YWZ5	XP_021441122.1			serine/arginine-rich splicing factor 5-like	34.1294	OM 99%	A		nuclear	328641	420616	0.868119	Shared
A0A060WVL8	XP_021419524.1	ppp1r12a	PPP1R12A	protein phosphatase 1 regulatory subunit 12A-like isoform X1	104.655	OM 93%	OT		nuclear	324097	2.03905e+06	0.338308	Shared
A0A060WRK8	XP_021416050.1			hepatoma-derived growth factor-like	23.8639	OM 100%	K		nuclear	300683	266136	0.934015	Shared
A0A060VMT6	XP_021429897.1	klc1a	KLC1	kinesin light chain 1-like isoform X2	63.1771	OM 100%	Z	microtuble motor activity	cytoplasmic	293085	2.9431e+06	0.284362	Shared
A0A060XDN3	XP_021467614.1			afadin-like isoform X1	158.281	OM 99%	Z		nuclear	285332	130168	0.506586	Shared
A0A060Y729	XP_021439292.1			lysine-specific demethylase 3B-like	190.906	OM 95%	K	methyltransferase activity	nuclear	283741	2.08529e+06	0.437174	Shared
A0A060Y6P4	XP_021415525.1			Y+L amino acid transporter 2-like isoform X1	57.8735	OM 100%	E	amino acid transmembrane transporter activity	plasmamembrane	278959	1.40755e+06	0.472553	Shared
A0A060XDJ4	XP_021425188.1			ukaryotic translation initiation factor 4 gamma 3-like isoform X14	116.939	OM 98%	J	RNA cap binding, translation initiation factor activity	nuclear	278393	1.21217e+06	0.340415	Shared
A0A060XSS5	XP_021471130.1			bromodomain-containing protein 3-like isoform X2	69.6408	OM 96%	K	chromatin binding, ◾lysine-acetylated histone binding; ◾regulation of transcription from RNA polymerase II promoter; ◾transcription, DNA-templated	nuclear	256311	3.01517e+06	0.188331	Shared
A0A060W5Y2	XP_021429616.1	irf2bpl	IRF2BPL	interferon regulatory factor 2-binding protein-like	68.7838	OM 05%	K		nuclear	245292	237923	0.972373	Shared
A0A060YGQ7	XP_021454383.1	api5	API5	apoptosis inhibitor 5-like	30.3442	OM 100%	T		cytoplasmic_nuclear	243600	1.39072e+06	0.359853	Shared
A0A060XMQ4	XP_021432933.1			serine/threonine-protein phosphatase 6 regulatory subunit 2-like isoform X1	98.7246	Om 97%	D	Involved in the PP6-mediated dephosphorylation of NFKBIE opposing its degradation in response to TNF-alpha	nuclear	243086	0	0.391002	Shared
A0A060WV84	NP_001167391.1	aldoaa	ALDOA	fructose-bisphosphate aldolase A	39.7422	SS 100%	G		cytoplasmic	242122	1.12772e+06	0.342751	Shared
A0A060WN06	XP_021479399.1	bcl7ba	BCL7B	B-cell CLL/lymphoma 7 protein family member B-A-like	22.9293	OM 100%	S	negative regulation of transcription, DNA-dependent	mitochondrial	235930	1.70237e+06	0.362587	Shared
A0A060YKX5	XP_021438852.1	rnf20	RNF20	E3 ubiquitin-protein ligase BRE1A-like	25.5425	OM 100%	O	ligase activity, ubiquitin-protein transferase activity	nuclear	231481	1.78095e+06	0.379446	Shared
A0A060W367	XP_021427379.1	zfpm2a	ZFPM2	zinc finger protein ZFPM2-lik	79.9088	OM 90%	K	nucleic acid binding,; regulation of transcription, DNA-templated, transcription, DNA-templated	cytoplasmic_nuclear	228699	1.94522e+06	0.373059	Shared
A0A060WHZ7	NP_001153993.1	fth1a	FTMT	Ferritin, heavy subunit	30.0708	OM 100%	P	ferric iron binding; ◾cellular iron ion homeostasis, ◾iron ion transport	cytoplasmic	226469	184972	0.891613	Shared
A0A060XIK6	XP_021432795.1	ppp1r12a	PPP1R12A	protein phosphatase 1 regulatory subunit 12A-like isoform X9		OM 96%	OT	phosphatase regulator activity, ◾protein kinase binding; ◾signal transduction	nuclear	224104	1.47603e+06	0.346101	Shared
A0A060YGI7	XP_021423764.1			nascent polypeptide-associated complex subunit alpha, muscle-specific form-like	135.003	OM 97%	Z		cytoplasmic_nuclear	220027	520385	0.332072	Shared
A0A060X3B4	XP_021455098.1			exocyst complex component 1 isoform X4	52.1024	OM 99%	U	exocytosis	cytoplasmic	215195	0	0.391002	Shared
A0A060YLS8	XP_021463402.1	nipa2	NIPA2	magnesium transporter NIPA2 isoform X1	44.8534	OM 99%	G	magnesium ion transmembrane transporter activity	plasmamembrane	207299	107160	0.555327	Shared
A0A060W4X7	XP_021458500.1	rai14	RAI14	ankycorbin-like isoform X1	105.537	Om 93%	S		nuclear	206639	242951	0.912554	Shared
A0A060VTI6	A0A1S3RUU1			CB055 protein isoform X3	106.712	SS 91.2%	S		nuclear	202957	3.14854e+06	0.354648	Shared
A0A060X3Y5	XP_021454181.1	dnah5	DNAH5	dynein heavy chain 8, axonemal	122.501	OM 100%	Z	microtubule motor activity; ◾microtubule-based movement	mitochondrial	200643	1.61915e+06	0.432307	Shared
A0A060XT76	XP_021441913.1	znf280d	ZNF280B	zinc finger protein 280D	116.671	OM 100%	K	nucleic acid binding, zinc ion binding	nuclear	194632	183360	0.967603	Shared
A0A060WKY4	XP_021473633.1			mitochondrial fission factor homolog A-like	30.6846	OM 99%	U		nuclear	194367	619862	0.406115	Shared
A0A060ZNU6	XP_021426653.1	pspc1	PSPC1	paraspeckle component 1-like	29.079	OM 100%	K	RNA binding	cytoplasmic	191599	969609	0.472221	Shared
A0A060YUM1	XP_021419904.1	snd1	SND1	staphylococcal nuclease domain-containing protein 1-like	33.3222	OM 86%	K	gene silencing by RNA	cytoplasmic	189659	983968	0.46947	Shared
A0A060X866	XP_021459894.1	prrc2c	PRRC2C	protein PRRC2C-like	289.173	OM 92%	S		nuclear	182410	1.7104e+06	0.361597	Shared
A0A060Y486	A0A060Y486	kif23	KIF23	Kinesin-like protein	92.5561	OM 100%	Z		nuclear	181987	752191	0.337468	Shared
A0A060VSU6	XP_021430107.1	srsf11	SRSF11	serine/arginine-rich splicing factor 11-like isoform X1	46.6199	OM 95%	A	nucleic acid binding, RNA splicing	extracellular	181697	977323	0.465625	Shared
A0A060VRQ3	A0A1S3KY57			formin-binding protein 1-like isoform X12	30.647	SS 98.5%	T	endocytosis	nuclear	175928	366230	0.528526	Shared
A0A060YBT3	XP_014038850.1	usp8	USP8	PREDICTED: ubiquitin carboxyl-terminal hydrolase 8-like	89.3124	SS 93%	O		nuclear	172013	321480	0.58556	Shared
A0A060W410	A0A1S3Q8Y9	scrib	SCRIB	protein scribble homolog isoform X13	204.695	SS 89.9%	S	cadherin binding	nuclear	169315	1.31687e+06	0.172415	Shared
A0A060Y2G9	XP_021457136.1	hdlbpa	HDLBP	vigilin	124.652	OM 99%	I		cytoplasmic	167449	403829	0.471903	Shared
A0A060XTD4	A0A060XTD4	jak2b	JAK2	Tyrosine-protein kinase	106.7	OM 100%	T		cytoplasmic	163713	1.6652e+06	0.419359	Shared
A0A060W7T9	A0A060W7T9	aclya	ACLY	ATP-citrate synthase	121.212	OM 100%	C	ATP binding, ATP citrase synthetase activity, cofactor binding; acetyl-CoA biosynthetic process, citrate metabolic process, lipid metabolic process	cytoplasmic	161783	810910	0.352554	Shared
A0A060XJS7	XP_021416530.1			lysine-specific demethylase 3B-like isoform X1	188.729	OM 93%	K	methyltransferase activity	nuclear	151867	2.79305e+06	0.377232	Shared
A0A060X4H9	XP_021471795.1	ube4b	UBE4B	ubiquitin conjugation factor E4 B isoform X4	38.2219	OM 100%	O	ubiquitin-ubiquitin ligase activity, ubiquitin-dependent protein catabolic process	nuclear	147187	1.33301e+06	0.281193	Shared
A0A060XGP3	XP_021433561.1			apoptotic chromatin condensation inducer in the nucleus-like	89.8254	OM 96%	B	nucleic acid binding	nuclear	144379	3.50334e+06	0.129615	Shared
A0A060YVN2	XP_021418498.1	cdk13	CDK13	cyclin-dependent kinase 13-like	146.678	OM 95%	T	actin binding, protein kinase activit	nuclear	137454	1.75877e+06	0.334301	Shared
A0A060W6K0	XP_021431726.1	cbx1b	CBX1	chromobox protein homolog 1-like isoform X1	21.3476	OM 100%	B	chromatin, enzyme, histone methyltransferase binding	nuclear	133519	3.17545e+06	0.392535	Shared
A0A060XDP7	XP_021417045.1	canx	CANX	calnexin-like	66.421	OM 100%	O		cytoplasmic	130560	2.39715e+06	0.398266	Shared
A0A060Y8Q2	XP_021423059.1	lsp1	LSP1	non-muscle caldesmon-like	31.3779	OM 100%	T	actin binding, calmodulin binding, myosin binding, muscle contraction	nuclear	127214	1.03507e+06	0.431784	Shared
A0A060X465	XP_021467890.1	ubr7	RP11-371E8.4	putative E3 ubiquitin-protein ligase UBR7	45.6682	OM 99%	T	ligase activity, zinc ion binding	cytoplasmic	120116	419957	0.525212	Shared
A0A060XBE8	XP_021441892.1	sltm	SLTM	SAFB-like transcription modulator	114.23	OM 100%	K	RNA binding	nuclear	119285	2.46984e+06	0.331133	Shared
A0A060ZEH8	A0A060ZEH8	papss1	PAPSS1	Adenylyl-sulfate kinase	20.7155	OM 100%	F	adenylylsulfate kinase activity	nuclear	116310	664128	0.384363	Shared
A0A060W0Q3	XP_021474011.1	atrx	ATRX	transcriptional regulator ATRX-like	203.14	Om 95%	K	atp binding, metal ion binding	plasmamembrane	113327	344274	0.552926	Shared
A0A060WZQ6	XP_021423892.1	psen2	PSEN2	presenilin-2	20.4145	OM 100%	T		cytoplasmic	109644	147427	0.843045	Shared
A0A060XSE1	XP_021465211.1	ncl	NCL	nucleolin	69.7045	OM 100%	AJ		nuclear	109453	1.39163e+06	0.336258	Shared
A0A060YPK4	XP_021475823.1			band 4.1-like protein 3	50.5399	OM 92%	S		nuclear	105432	96038.9	0.94943	Shared
A0A060VPI1	XP_021456230.1	cd2ap	CD2AP	CD2-associated protein-like isoform X3	37.966	OM 100%	D/Z/T	beta-catenin binding, cadherin binding, structural constituent of cytoskeleton, vascular endothelial growth factor receptor binding; actin filament organization, cell cycle, cell division, signal transduction	mitochondrial	100560	765147	0.292677	Shared
A0A060YPL2	XP_021415506.1	cdca7b	CDCA7L	cell division cycle-associated 7-like protein	48.1672	OM 100%	D		nuclear	97541.1	92037	0.968454	Shared
A0A060WM97	XP_021426128.1			enhancer of mRNA-decapping protein 4-like isoform X3	134.423	OM 99%	U	deadenylation-independent decapping of nuclear-transcribed mRNA	mitochondrial	93769.6	0	0.391002	Shared
A0A060WG44	XP_021479384.1	dyrk1ab	DYRK1A	dual specificity tyrosine-phosphorylation-regulated kinase 1A-like isoform X3	56.5555	OM 100%	T	ATP binding, DNA binding, protein serine/threonine/tyrosine kinase activity; protein autophosphorylation	cytoplasmic_nuclear	89334.6	1.42582e+06	0.343565	Shared
A0A060W1L9	XP_024276922.1	dock7	DOCK7	dedicator of cytokinesis protein 7 isoform X9	184.713	OT 99%	T	guanyl-nucleotide exchange factor activity; ◾small GTPase mediated signal transduction	endoplasmic reticulam	89018.4	790197	0.426552	Shared
A0A060WS06	XP_021471344.1	srsf6a	SRSF6	serine/arginine-rich splicing factor 6-like	38.2005	OM100%	A		nuclear	78468.4	115344	0.79952	Shared
A0A060Y5R8	XP_020326843.1; A0A1S3N6H8			eukaryotic translation initiation factor 4E-like isoform X1	24.0499	Ok 99%, SS 99.4%	J	translation initiation factor activity	extracellular	76290.3	1.61053e+06	0.394979	Shared
A0A060XQS1	XP_021472426.1	cbx5	CBX5	chromobox protein homolog 5-like	22.7642	OM 100%	B		nuclear	67425.3	65764.6	0.983955	Shared
A0A060WI39	XP_021427474.1	skiv2l	SKIV2L	helicase SKI2W	125.808	OM 100%	A	ATP binding, RNA binding, ◾RNA helicase activity; ◾RNA catabolic process	cytoplasmic	62966	72483.3	0.923818	Shared
A0A060WX87	XP_021476300.1	arhgap12b	ARHGAP12	rho GTPase-activating protein 12-like	56.8083	OM 97%	T		nuclear	0	63352875		Only poly(I:C)
A0A060YP33	XP_021449693.1	gpatch4	GPATCH4	G patch domain-containing protein 4	29.413	OM 100%	AD		nuclear	0	5.36638e+07		Only poly(I:C)
A0A061AFV5	XP_020333286.1			zinc finger protein 287-like	44.1668	OM 95%	S	nucleic acid binding	nuclear	0	3.10434e+07		Only poly(I:C)
A0A060X7K1	A0A1S3LC34			leucine-rich repeat flightless-interacting protein 1-like isoform X1	21.658	SS 85.4%	S	DNA, dsRNA binding, cadherin binding	plasmamembrane	0	2.02992e+07		Only poly(I:C)
A0A060ZIP0	XP_021478340.1	dbh	DBH	dopamine beta-hydroxylase	21.1449	OM 99%	E	copper ion binding, oxidoreductase activity, acting on paired donors, with incorporation or reduction of molecular oxygen, reduced ascorbate as one donor, and incorporation of one atom of oxygen	extracellular	0	1.58024e+07		Only poly(I:C)
A0A060WIH5	XP_021455786.1			mucin-5AC-like	288.639	OM98%	S	peptidase activity	nuclear	0	1.07387e+07		Only poly(I:C)
A0A060XE83	XP_024236905.1			rho GTPase-activating protein 39-like isoform X2	124.263	OM 96%	T		nuclear	0	9.97229e+06		Only poly(I:C)
A0A060XEL3	XP_021421452.1			la-related protein 4-like isoform X1	89.6836	OM 98%	T		nuclear	0	9.80758e+06		Only poly(I:C)
A0A060XAK4	A0A060XAK4	map2	MAP2	Microtubule-associated protein	90.6421	OM 100%	Z		nuclear	0	8.25367e+06		Only poly(I:C)
A0A060W4G5	XP_021453206.1			titin-like isoform X5	2064.3	OM 99%	S	ATP binding, protein kinase activity	nuclear	0	7.92645e+06		Only poly(I:C)
A7UH96	A7UH96	map4k4	MAP4K4	Mitogen-activated protein kinase kinase kinase kinase 4-like protein	81.4216	OM 100%	T		nuclear	0	7.68314e+06		Only poly(I:C)
A0A060VMJ8		si:ch211-233a24.2		kiaa1109	122.999	OM 100%	S		nuclear	0	7.68024e+06		Only poly(I:C)
A0A060YLJ9	XP_021428409.1	hivep1	HIVEP1	zinc finger protein 40-like isoform X1	118.252	OM 92%	K		nuclear	0	5.89023e+06		Only poly(I:C)
A0A060XQJ3	XP_021436746.1	rnf213b	RNF213	E3 ubiquitin-protein ligase rnf213-beta-like isoform X8	380.003	OM 97%	O		plasmamembrane	0	4.87779e+06		Only poly(I:C)
A0A060W8E0	XP_021465920.1	ccdc114	CCDC114	coiled-coil domain-containing protein 63	60.7944	OM 99%	S		Cytoplasmic	0	4.61752e+06		Only poly(I:C)
A0A060VZM1	XP_021478308.1	add1	ADD1	alpha-adducin-like	62.4652	OM 92%	TZ	actin binding, RNA binding, transcription factor binding; actin cytoskleton organization	nuclear	0	4.61635e+06		Only poly(I:C)
A0A060Y862	XP_021460036.1	tpra	TPR	nucleoprotein TPR-like	212.087	OM 99%	U	protein import into nucleus	nuclear	0	4.37884e+06		Only poly(I:C)
A0A060VTN3	XP_021467743.1			ryanodine receptor 2-like isoform X1	267.652	OM 99%	T	Calcium ion binding,◾ryanodine-sensitive calcium-release channel activity	plasmamembrane	0	4.32227e+06		Only poly(I:C)
A0A060Z4Y2	XP_021465578.1			AMP deaminase 2-like isoform X1	76.4382	OM 99%	F		cytoplasmic	0	4.25779e+06		Only poly(I:C)
A0A060XCC4	XP_024252031.1			plectin-like	598.612	OT 94%	Z		nuclear	0	4.18044e+06		Only poly(I:C)
A0A060Z5M9	XP_020346920.1	pea15	PEA15	astrocytic phosphoprotein PEA-15-like	14.8542	OK 97%	D		plasmamembrane	0	4.15462e+06		Only poly(I:C)
A0A060XW82	XP_021469369.1	jun	JUN	transcription factor AP-1-like	10.6906	OM 89%	K	DNA binding transcription factor activity	cytoplasmic	0	4.09457e+06		Only poly(I:C)
A0A060VPB9	XP_021461659.1	rab11fip1a	RAB11FIP1	titin-like isoform X1	117.041	Om 92%	S	Rab GTPase binding	nuclear	0	4.08358e+06		Only poly(I:C)
A0A060X293	XP_021417056.1			leucine-rich repeat and immunoglobulin-like domain-containing nogo receptor-interacting protein 2 isoform X1	62.2581	OM 91%	T		plasmamembrane	0	4.03979e+06		Only poly(I:C)
A0A060X0X7	XP_021476221.1	neurod6a	NEUROD6	neurogenic differentiation factor 6	58.0571	OM 97%	K		nuclear	0	3.91582e+06		Only poly(I:C)
A0A060VQQ6	A0A060VQQ6	fkbp8	FKBP8	Peptidylprolyl isomerase	47.2601	OM 100%	O	peptidyl-prolyl cis-trans isomerase activity	endoplasmic reticulam	0	3.85246e+06		Only poly(I:C)
A0A060WJL8	XP_021429469.1	ahi1	AHI1	jouberin isoform X1	15.3366	OM 70%	T		nuclear	0	3.8122e+06		Only poly(I:C)
A0A060Y5G6	XP_024261818.1	tcea1	TCEA1	transcription elongation factor A protein 1-like isoform X1	16.3107	OT 100%	K		mitochondrial	0	3.77256e+06		Only poly(I:C)
A0A060X0Q6	XP_021460968.1			drebrin-like protein B	64.1947	OM 97%	Z	actin binding	nuclear	0	3.57705e+06		Only poly(I:C)
A0A060WER3	XP_021446580.1	ddx54	DDX54	ATP-dependent RNA helicase DDX54	98.0714	OM 100%	A	ATP binding, RNA binding, ATP-dependent RNA helicase activity	nuclear	0	3.56724e+06		Only poly(I:C)
Q9IA28	Q9IA28			Shaw-related potassium channel protein Raw2	31.5656	OM 100%	P	voltage-gated potassium channel activity; ◾regulation of ion transmembrane transport		0	3.56627e+06		Only poly(I:C)
A0A060YEZ9	XP_024263477.1	eef1da	EEF1D	elongation factor 1-delta-like	19.9891	OM 97%	K		cytoplasmic	0	3.40834e+06		Only poly(I:C)
A0A060WRV0	XP_021458987.1	uhrf1	UHRF1	E3 ubiquitin-protein ligase UHRF1 isoform X1	88.9898	OM100%	K		nuclear	0	3.38692e+06		Only poly(I:C)
A0A060XSM2	XP_021439199.1	trappc11	TRAPPC11	trafficking protein particle complex subunit 11	26.8388	OM 100%	U		cytoplasmic	0	3.32587e+06		Only poly(I:C)
A0A060W2V4	XP_021442370.1	tp53bp1	TP53BP1	TP53-binding protein 1	36.273	OM 99%	L		cytoplasmic_nuclear	0	3.19659e+06		Only poly(I:C)
A0A060XCU2	XP_021453040.1	ptpn4a	PTPN4	tyrosine-protein phosphatase non-receptor type 4 isoform X4	52.6838	Om 100%	T		nuclear	0	3.13149e+06		Only poly(I:C)
A0A060WUJ7	XP_021431200.1	wdr24	WDR24	WD repeat-containing protein 24-like isoform X2	89.3492	OM 100%	U		mitochondrial	0	3.05383e+06		Only poly(I:C)
A0A060YVR4	XP_021416648.1			protein diaphanous homolog 1-like	52.1666	OM 82%	Z		cytoplasmic	0	2.95765e+06		Only poly(I:C)
A0A060XAI2	A0A060XAI2	itgb1a	ITGB1	Integrin beta	88.4726	OM 100%	W		plasmamembrane	0	2.91439e+06		Only poly(I:C)
A0A060Z2J5	XP_021422358.1			cadherin-like protein 26	66.4445	OM 99%	U		cytoplasmic	0	2.91371e+06		Only poly(I:C)
A0A060W9R8	XP_021453204.1			titin-like isoform X3	550.01	OM 96%	Z		nuclear	0	2.90563e+06		Only poly(I:C)
A0A060XMV1	XP_021454979.1	prrc2c	PRRC2C	protein PRRC2C-like	226.262	OM 96%	S	protein C-terminus binding, ◾RNA binding; ◾hematopoietic progenitor cell differentiation	nuclear	0	2.86279e+06		Only poly(I:C)
A0A060YMM3	XP_021478144.1	sh2d3ca	SH2D3C	SH2 domain-containing protein 3C-like	21.9564	OM 99%	T		cytoplasmic	0	2.84021e+06		Only poly(I:C)
A0A060WX86	XP_021424035.1			RNA-binding protein 12-like	85.9841	OM 100%	A	RNA binding	mitochondrial	0	2.78311e+06		Only poly(I:C)
A0A060XHB1	XP_021439502.1	map7d3	MAP7D3	ensconsin-like isoform X8	40.1592	OM 91%	S		nuclear	0	2.72814e+06		Only poly(I:C)
A0A060W3Z2	XP_021420688.1	calcoco2	CALCOCO2	calcium-binding and coiled-coil domain-containing protein 2-like	73.1702	OM 98%	Z		cytoplasmic	0	2.71196e+06		Only poly(I:C)
A0A060Y5R5	XP_021466487.1			filamin-B	81.8905	OM 97%	Z		cytoplasmic	0	2.71196e+06		Only poly(I:C)
A0A060XNX4	XP_021438069.1	tbx4	TBX4	T-box transcription factor TBX4-like	51.1691	OM 100%	K		nuclear	0	2.65004e+06		Only poly(I:C)
A0A060XW84	XP_021470474.1			kinesin light chain 2-like	25.5739	OM 100%	Z	Microtubule motor activity	extracellular	0	2.59635e+06		Only poly(I:C)
A0A060VV30	XP_021431031.1	ccdc186	CCDC186	coiled-coil domain-containing protein 186	39.2859	OM 86%	W		nuclear	0	2.58934e+06		Only poly(I:C)
A0A060WHU4	XP_021458018.1			intracellular hyaluronan-binding protein 4-like	39.9929	Om 99%	J		nuclear	0	2.58701e+06		Only poly(I:C)
A0A060XBA2	XP_021458154.1	prrc2b	PRRC2B	protein PRRC2B-like isoform X2	248.934	Om 99%	S		nuclear	0	2.58331e+06		Only poly(I:C)
A0A060WZ18	XP_021439469.1	dgkaa	DGKA	diacylglycerol kinase theta-like	71.3141	OM 99%	I		cytoplasmic	0	2.56903e+06		Only poly(I:C)
A0A060W0Y3	XP_024241733.1			V-set and immunoglobulin domain-containing protein 10-like isoform X1	12.9138	OT 89%	S		mitochondrial	0	2.4885e+06		Only poly(I:C)
A0A060XD74	XP_024246760.1			PWWP domain-containing protein MUM1L1-like isoform X1	90.0201	OM 97%	S		nuclear	0	2.48228e+06		Only poly(I:C)
A0A060Y9R7	XP_021416712.1			protein phosphatase Slingshot homolog isoform X2	28.9542	OM 100%	V	protein tyrosine/serine/threonine phosphatase activity	nuclear	0	2.46473e+06		Only poly(I:C)
A0A060VXZ3	XP_021452802.1	ppig	PPIG	peptidyl-prolyl cis-trans isomerase G-like	83.5987	OM 100%	O	peptidyl-prolyl cis-trans isomerase activity; protein folding	nuclear	0	2.36649e+06		Only poly(I:C)
A0A060WPK8	XP_021447025.1	ccdc82	CCDC82	coiled-coil domain-containing protein 82-like	34.9519	OM 100%	S		nuclear	0	2.36134e+06		Only poly(I:C)
A0A060WPQ3	XP_021446638.1	prrc2b	PRRC2B	protein PRRC2B-like isoform X5	252.456	Om 96%	S		endoplasmic reticulam	0	2.33176e+06		Only poly(I:C)
A0A060WBA9	XP_021419123.1			cadherin-related family member 5-like isoform X2	39.5201	OM 100%	U	calcium ion binding, ◾homophilic cell adhesion via plasma membrane adhesion molecules	cytoskeleton	0	2.32272e+06		Only poly(I:C)
A0A060X9G6	XP_021478624.1	rictorb	RICTOR	rapamycin-insensitive companion of mTOR-like isoform X1	186.59	Om 96%	D		nuclear	0	2.19191e+06		Only poly(I:C)
A0A060XR97	XP_021472525.1			la-related protein 4-like, partial	89.8917	OM 100%	T		nuclear	0	2.18072e+06		Only poly(I:C)
A0A060Y5T4	XP_021447052.1			gastrula zinc finger protein XlCGF57.1-like isoform X3	39.5423	OM 97%	K		nuclear	0	2.16235e+06		Only poly(I:C)
A0A060XDZ2	XP_021474539.1			wiskott-Aldrich syndrome protein family member 3-like	56.8887	OM 98%	Z		nuclear	0	2.14248e+06		Only poly(I:C)
A0A060WZR8	XP_021423882.1	irf2bp2b	IRF2BP2	interferon regulatory factor 2-binding protein 2-B-like	54.6436	OM 100%	K		nuclear	0	2.1363e+06		Only poly(I:C)
A0A060WIG0	XP_021456229.1	trim44	TRIM44	tripartite motif-containing protein 44-like isoform X1	32.275	Om 99%	S	zinc ion binding	extracellular	0	2.01059e+06		Only poly(I:C)
A0A060W3E2	XP_021438701.1			protein AHNAK2-like [	209.745	OM 90%	O		nuclear	0	2.00251e+06		Only poly(I:C)
A0A060YRX2	XP_021466982.1	fntb	FNTB	protein farnesyltransferase subunit beta-like	6.23804	OM 100%	O		extracellular	0	1.98976e+06		Only poly(I:C)
A0A060W723	XP_021461797.1			dynein heavy chain 10, axonemal	486.18	OM 99%	Z	ATPase activity, ◾ATP binding, ◾microtubule motor activity; ◾microtubule-based movement	cytoplasmic	0	1.8866e+06		Only poly(I:C)
A0A060W4A5	XP_021415751.1	map7d1b	MAP7D1	MAP7 domain-containing protein 1-like isoform X7	93.7182	Om 95%	Z	microtubule cytoskeleton organization	nuclear	0	1.85525e+06		Only poly(I:C)
A0A060WDQ1	XP_021435215.1	cwc22	CWC22	pre-mRNA-splicing factor CWC22 homolog isoform X1	114.627	Om 99%	A	RNA binding	nuclear	0	1.80425e+06		Only poly(I:C)
A0A060WY37	XP_021474808.1	patl1	PATL1	protein PAT1 homolog 1-like	50.8814	OM 100%	J	Poly(G) binding, poly(U) RNA binding, RNA binding; ◾cytoplasmic mRNA processing body assembly,	extracellular	0	1.79141e+06		Only poly(I:C)
A0A060X0X9	XP_024245115.1			cystathionine beta-synthase-like isoform X1	49.4237	OT 99%	E		plasmamembrane	0	1.77357e+06		Only poly(I:C)
A0A060WDW9	XP_021431812.1			E3 ubiquitin-protein ligase AMFR-like	67.742	Om 99%	O		plasmamembrane	0	1.76306e+06		Only poly(I:C)
A0A060X0K7	XP_021472273.1	hspg2	HSPG2	basement membrane-specific heparan sulfate proteoglycan core protein-like	144.546	OM 92%	T		plasmamembrane	0	1.7557e+06		Only poly(I:C)
A0A060XFT4	XP_021453368.1	mphosph8	MPHOSPH8	M-phase phosphoprotein 8-like isoform X3	83.5585	OM 99%	B	methylated histone binding, ◾ubiquitin protein ligase binding; ◾negative regulation of transcription, DNA-templated, ◾regulation of DNA methylation, ◾transcription, DNA-templated	nuclear	0	1.71824e+06		Only poly(I:C)
A0A060W1J3	XP_021464990.1	cep68	CEP68	entrosomal protein of 68 kDa-like	78.3433	OM 95%			nuclear	0	1.68187e+06		Only poly(I:C)
A0A060Y751	XP_021438938.1			matrin-3-like	130.292	OM 100%	S		nuclear	0	1.67603e+06		Only poly(I:C)
A0A060XGE6	XP_021412674.1			CD276 antigen homolog isoform X2	24.7521	OM 97%			extracellular	0	1.66441e+06		Only poly(I:C)
A0A060XGJ0	P_021421553.1	ikzf4	IKZF4	zinc finger protein Eos-like	60.6556	OM 85%	K		nuclear	0	1.62219e+06		Only poly(I:C)
A0A060W371	XP_021427372.1	prrc2a	PRRC2A	protein PRRC2A-like isoform X1	208.343	OM 99%	S		nuclear	0	1.61894e+06		Only poly(I:C)
A0A060XL87	XP_021446523.1			intracellular hyaluronan-binding protein 4-like isoform X3	39.7858	OM 100%	S		nuclear	0	1.61326e+06		Only poly(I:C)
A0A060W5R7	A0A060W5R7			Nucleolar GTP-binding protein 1	73.8014	OM 100%	H	GTP binding; ◾ribosome biogenesis	nuclear	0	1.60903e+06		Only poly(I:C)
A0A060XUS8	A0A060XUS8	dhh	DHH	Hedgehog protein	49.6553	OM 100%	T		mitochondrial	0	1605600		Only poly(I:C)
A0A060WYR7	XP_021476565.1			drebrin-like protein B	65.6722	Om 99%	Z	actin binding	extracellular	0	1.59912e+06		Only poly(I:C)
A0A060XUV4	XP_021466280.1	itga5	ITGA5	integrin alpha-5-like	7.1539	OM 100%	W	cell adhesion, integrin mediated signaling pathway	extracellular	0	1.56018e+06		Only poly(I:C)
A0A060WCP0	XP_021441805.1	btbd10b	BTBD10	BTB/POZ domain-containing protein 10-like	56.4178	OM 100%	S		plasmamembrane	0	1.55813e+06		Only poly(I:C)
A0A060VMA1	XP_021418705.1			RNA-binding protein 33 isoform X6		OM 100%	S	nucleic acid binding	extracellular	0	1.54182e+06		Only poly(I:C)
A0A060W4S0	XP_021471773.1	exosc10	EXOSC10	exosome component 10	100.822	OM 100%	J	3'-5' exonuclease activity, ◾nucleic acid binding, ◾nucleotide binding; ◾RNA processing	nuclear	0	1.51294e+06		Only poly(I:C)
A0A060WD84	XP_021418844.1	iws1	IWS1	protein IWS1 homolog isoform X1	73.2923	OM 97%	K		nuclear	0	1.49849e+06		Only poly(I:C)
A0A061A3K1	XP_021443245.1	tekt1	TEKT1	tektin-1	13.302	OM 100%	Z		cytoplasmic	0	1.45785e+06		Only poly(I:C)
A0A060X1Y9	XP_021412770.1	wipf2b	WIPF2	WAS/WASL-interacting protein family member 2-like	42.7574	OM 77%	Z		nuclear	0	1.45657e+06		Only poly(I:C)
A0A060X4N5	XP_021459359.1			fibrillin-2-like	13.9026	OM 100%	T		extracellular	0	1.42878e+06		Only poly(I:C)
A0A060VZD3	XP_021425993.1	fblim1	FBLIM1	filamin-binding LIM protein 1-like	45.1998	OM 100%	S	metal ion binding	nuclear	0	1.42107e+06		Only poly(I:C)
A0A060XQ13	XP_021438214.1	proca1	PROCA1	mucin-5AC-like	99.6593	OM 99%	I		nuclear	0	1.41256e+06		Only poly(I:C)
A0A060W403	XP_021437623.1			C19orf47 homolog isoform X1	42.1722	OM 96%	O		nuclear	0	1.41234e+06		Only poly(I:C)
A0A060VN95	A0A060VN95	dis3l2	DIS3L2	DIS3-like exonuclease 2	105.438	OM 100%	J	3'-5'-exoribonuclease activity, metal ion binding, RNA binding; cell cycle, cell division, ◾nuclear-transcribed mRNA catabolic process, exonucleolytic, 3'-5'	cytoplasmic_nuclear	0	1.34501e+06		Only poly(I:C)
A0A060X989	XP_021457075.1			obscurin-like	87.8751	OM 100%	T		nuclear	0	1.33561e+06		Only poly(I:C)
A0A060XPE9	XP_021449714.1	lmna	LMNA	lamin-A-like	74.1674	OM 97%	DY		nuclear	0	1.31362e+06		Only poly(I:C)
A0A060WDA9	XP_020307840.1	eif4h	EIF4H	eukaryotic translation initiation factor 4H-like isoform X1	27.5975	OK 100%	J	RNA binding	nuclear	0	1.26932e+06		Only poly(I:C)
A0A060WT45	XP_021415336.1			biorientation of chromosomes in cell division protein 1-like 1	149.33	OM 99%	D	cell division	nuclear	0	1.24461e+06		Only poly(I:C)
A0A060X2M3	XP_014022962.1	cast	CAST	PREDICTED: calpastatin 2 isoform X26	20.8079	SS 88%	O		cytoplasmic	0	1.22599e+06		Only poly(I:C)
A0A060VNX4	XP_021445248.1	eif4g3b	EIF4G3	extended synaptotagmin-2-B-like isoform X1	204.123	OM 100%	S	lipid binding, ◾endoplasmic reticulum-plasma membrane tethering, ◾lipid transport	nuclear	0	1.2196e+06		Only poly(I:C)
A0A060VNX4	XP_021465418.1	eif4g3b	EIF4G3	eukaryotic translation initiation factor 4 gamma 3-like isoform X13	204.123	OM99%	J	RNA cap binding, ◾translation initiation factor activity		0	1.2196e+06		Only poly(I:C)
A0A060Y8R1	XP_021447382.1	rpl23a	RPL23A	60S ribosomal protein L23a-like	20.0412	OM 100%	J		cytoplasmic	0	1.20934e+06		Only poly(I:C)
A0A060XL61	XP_021428051.1	abcf1	ABCF1	ATP-binding cassette sub-family F member 1-like isoform X2	96.1024	OM 100%	J		cytoplasmic	0	1.19784e+06		Only poly(I:C)
A0A060VXT2	XP_021466631.1			insulin receptor substrate 2-like	125.58	OM 98%	T		nuclear	0	1.18579e+06		Only poly(I:C)
A0A060XQG9	XP_021480762.1	poldip3	POLDIP3	polymerase delta-interacting protein 3-like isoform X1	45.7026	OM 89%	A	RNA binding, mRNA export from nucleus	cytoplasmic	0	1.17702e+06		Only poly(I:C)
A0A060XLW1	XP_021480998.1	pdcl3	PDCL3	ubinuclein-2-like isoform X2	27.7439	OM 100%	KT		cytoplasmic	0	1.14508e+06		Only poly(I:C)
A0A060Y0C6	XP_021432914.1	rpap3	RPAP3	RNA polymerase II-associated protein 3-like isoform X1	73.2434	OM 99%	J	connect RNA polymerase II to regulators of protein complex formation	cytoplasmic_nuclear	0	1.13465e+06		Only poly(I:C)
A0A060ZA36	XP_021467118.1	papola	PAPOLB	poly(A) polymerase type 3		OM 100%	A	polynucleotide adenylyltransferase activity, RNA binding, ◾RNA polyadenylation, RNA 3'-end processing	nuclear	0	1.11773e+06		Only poly(I:C)
A0A060XCC5	XP_021466130.1			msx2-interacting protein-like isoform X4	296.047	OM 100%	K		nuclear	0	1.10892e+06		Only poly(I:C)
A0A060XKM4	P_020321066.1	ssh2b	SSH2	protein phosphatase Slingshot homolog 2-like isoform X2	83.5466	OM 97%	V		nuclear	0	1.10316e+06		Only poly(I:C)
A0A060YIB0	XP_021460839.1	rbm15b	RBM15B	putative RNA-binding protein 15B	60.0123	OM 100%	S		nuclear	0	1.08917e+06		Only poly(I:C)
A0A060VRL5	A0A060VRL5	katna1	KATNA1	Katanin p60 ATPase-containing subunit A1	55.6394	OM 100%	O	Catalytic subunit of a complex which severs microtubules in an ATP-dependent manner	cytoplasmic	0	1.07114e+06		Only poly(I:C)
A0A060VTL2	XP_021436210.1	ptprea	PTPRE	receptor-type tyrosine-protein phosphatase epsilon-like isoform X2	72.5639	OM 99%	S	protein tyrosine phosphatase activity	cytoplasmic	0	1.06917e+06		Only poly(I:C)
A0A060VPU6	XP_020310419.1			WD repeat-containing protein 26 isoform X2	65.2601	OK 96%	S	cell signal transduction	nuclear	0	1.06295e+06		Only poly(I:C)
A0A060YHY8	XP_021469967.1	lig1	LIG1	DNA ligase 1-like	82.7411	OM 100%	L	ATP binding, DNA binding, DNA ligase activity; DNA biosynthetic process, DNA ligation involved in DNA repair, DNA recombination, DNA replication	nuclear	0	1.06191e+06		Only poly(I:C)
A0A060YI77	XP_021427160.1	pdxkb	PDXK	pyridoxal kinase-like	24.1085	OM 100%	H		cytoplasmic	0	1.0576e+06		Only poly(I:C)
A0A060XN96	XP_021449661.1	phf3	PHF3	PHD finger protein 3-like	189.911	OM 96%	K		nuclear	0	1.04695e+06		Only poly(I:C)
A0A060YDA9	XP_014064196.1	nav3	NAV3	PREDICTED: neuron navigator 3-like isoform X7	75.6433	OM 98%	Z		nuclear	0	1.0159e+06		Only poly(I:C)
A0A060Z8K1	XP_021451121.1	map7d1a	MAP7D1	MAP7 domain-containing protein 1-like	13.0499	OM 100%	Z	microtubule cytoskeleton organization	nuclear	0	1.01579e+06		Only poly(I:C)
A0A060ZI90	XP_020317820.1	itga4	ITGA4	integrin alpha-4-like	8.34462	OK 99%	W		extracellular	0	1.00048e+06		Only poly(I:C)
A0A060WGQ1	A0A060WGQ1			Suppressor of fused homolog	52.9164	OM 100%	T	transcription factor binding	cytoplasmic_nuclear	0	998234		Only poly(I:C)
A0A060WY98	XP_020308207.1	map7d3	MAP7D3	ensconsin-like isoform X1	106.561	OK 89%	Z	microtubule cytoskeleton organization	nuclear	0	974773		Only poly(I:C)
A0A060YBV4	XP_021469759.1	ranbp3b	RANBP3	ran-binding protein 3-like isoform X1	42.1022	OM 99%	U	intracellular transport	nuclear	0	945806		Only poly(I:C)
A0A060VZV8	XP_021466129.1			msx2-interacting protein-like isoform X3	347.282	OM 85%	K	RNA binding	nuclear	0	941213		Only poly(I:C)
A0A060YDA2	XP_021461836.1	morc2	MORC2	MORC family CW-type zinc finger protein 2A-like isoform X1	80.5654	OM 100%	D		nuclear	0	939693		Only poly(I:C)
A0A060Z1I8	XP_020326848.1			zinc finger protein 883-like	36.7446	OM 93%	K		nuclear	0	936740		Only poly(I:C)
A0A060VRX0	XP_021423910.1			kinesin light chain 1-like isoform X1	69.9673	OM 100%	Z	microtubule motor activity	nuclear	0	935762		Only poly(I:C)
Q1XG85	Q1XG85	pum2	PUM2	Pumilio-2B	41.3669	OM 100%	J		nuclear	0	932409		Only poly(I:C)
O93245	O93245	ar	AR	Androgen receptor beta	95.7156	OM 100%	T		nuclear	0	926079		Only poly(I:C)
A0A060WS51	XP_020339660.1			SLIT-ROBO Rho GTPase-activating protein 2-like	51.1233	OK 98%	T		extracellular	0	925334		Only poly(I:C)
A0A060WA09	XP_020351123.1	srsf2a	SRSF8	serine/arginine-rich splicing factor 2-like	23.3628	OK 100%	A	RNA binding	nuclear	0	915833		Only poly(I:C)
A0A060W6V8	XP_024253232.1	fubp3	FUBP3	far upstream element-binding protein 3-like isoform X8	61.9114	OT 99%	A	RNA binding; ◾regulation of transcription, DNA-templated	cytoskeleton	0	913460		Only poly(I:C)
A0A060YYG8	XP_021469638.1			cold-inducible RNA-binding protein B-like isoform X2	19.5089	OM 98%	A	RNA binding, response to cold	nuclear	0	906997		Only poly(I:C)
A0A060WAK6	XP_021419484.1	parpbp	PARPBP	PCNA-interacting partner-like	17.4301	OM 99%	L		nuclear	0	904506		Only poly(I:C)
A0A060XV45	XP_021454601.1	cdkn1ba	CDKN1B	cyclin-dependent kinase inhibitor 1B-like	21.06	OM 100%	T		nuclear	0	899453		Only poly(I:C)
A0A060X6E4	A0A060X6E4			Peptidylprolyl isomerase	132.454	OM 100%	O		nuclear	0	891568		Only poly(I:C)
A0A060VUN7	XP_021418664.1			MAM and LDL-receptor class A domain-containing protein 1-like	53.1017	OM 98%	T	cholesterol homeostasis	plasmamembrane	0	882773		Only poly(I:C)
A0A060WJD0	A0A060WJD0	lta4h	LTA4H	Leukotriene A(4) hydrolase	70.4104	OM 100%	EIOV	leukotriene-A4 hydrolase activity, zinc ion binding; leukotriene biosynthetic process	cytoplasmic	0	882604		Only poly(I:C)
A0A061A6G5	XP_021480677.1			serine/threonine-protein kinase N1-like isoform X2	18.0103	OM 100%	T	ATP binding, GTP-Rhobinding, protein serine/threonine kinase activity	cytoplasmic	0	882074		Only poly(I:C)
A0A060X1R7	XP_021480553.1	smg9	SMG9	protein SMG9 isoform X2	56.3674	OM 100%	A		plasmamembrane	0	877671		Only poly(I:C)
A0A060X6S6	NP_001265967.1	sap30l	SAP30L	Histone deacetylase complex subunit SAP30L	20.5384	SS 100%	K		nuclear	0	877310		Only poly(I:C)
A0A060X2P8	XP_021456165.1	itpkb	ITPKB	inositol-trisphosphate 3-kinase B-like	11.1333	OM 100%	I		extracellular	0	873913		Only poly(I:C)
A0A060X6D6	XP_021412677.1	sept9b	40057	neuronal-specific septin-3-like isoform X1	32.4863	OM 100%	DTZ	Cell cycle control, cell division, chromosome partitioning, Signal transduction mechanisms, Cytoskeleton	cytoplasmic_nuclear	0	854859		Only poly(I:C)
A0A060XG76	XP_021458454.1	nup155	NUP155	uclear pore complex protein Nup155	20.5492	OM 93%	UY		cytoplasmic	0	842745		Only poly(I:C)
A0A060VWI3	XP_021461664.1	pdlim2	PDLIM2	PDZ and LIM domain protein 2-like isoform X2	25.3183	OM 100%	TZ	metal ion binding	mitochondrial	0	823902		Only poly(I:C)
A0A060W346	P_021443651.1	synrg	SYNRG	synergin gamma-like isoform X3	137.948	OM 94%	TU		nuclear	0	823690		Only poly(I:C)
A0A060WRR5	XP_020338646.1	ift52	IFT52	intraflagellar transport protein 52 homolog	49.2169	OK 100%	W		cytoplasmic	0	823322		Only poly(I:C)
A0A060Y8Q4	XP_020328140.1			luc7-like protein 3 isoform X2	54.5326	OK 99%	A		nuclear	0	819897		Only poly(I:C)
A0A060XQS8	XP_021428292.1			cation channel sperm-associated protein 4-like	25.0741	OM 100%	P		cytoplasmic_nuclear	0	816012		Only poly(I:C)
A0A060XY23	A0A060XY23	mep1b	MEP1B	Metalloendopeptidase	75.9764	OM 100%	O		plasmamembrane	0	811817		Only poly(I:C)
A0A060WGE7	XP_021420911.1	usp31	USP31	ubiquitin carboxyl-terminal hydrolase 31-like	124.521	OM 99%	O	thiol-dependent ubiquitinyl hydrolase activity; ◾protein deubiquitination, ◾ubiquitin-dependent protein catabolic process	mitochondrial	0	809324		Only poly(I:C)
A0A060WKP9	XP_021427847.1	akap9	AKAP9	A-kinase anchor protein 9-like isoform X8	179.421	OM 96%	T		nuclear	0	802110		Only poly(I:C)
A0A060WNA3	XP_021448119.1	rnf146	RNF146	E3 ubiquitin-protein ligase rnf146-like	37.1708	OM 100%	O	poly-ADP-D-ribose binding, ◾ubiquitin protein ligase activity, ◾zinc ion binding; ◾Wnt signaling pathway	nuclear	0	791719		Only poly(I:C)
A0A060WJM4	XP_021435238.1			titin-like isoform X11	468.51	OM 100%	S	ATP binding, ◾protein kinase activity	nuclear	0	785733		Only poly(I:C)
A0A060YCD8	XP_021430590.1	ndufaf1	NDUFAF1	complex I intermediate-associated protein 30, mitochondrial	34.6432	om 100%	S		mitochondrial	0	782873		Only poly(I:C)
A0A060X963	A0A060X963			Uridine kinase	61.5022	OM 100%	J	cadherin binding, RNA binding, ◾regulation of transcription, DNA-templated	nuclear	0	778563		Only poly(I:C)
A0A060WTE0	XP_021440829.1	pnn	PNN	pinin-like	75.5752	Om 99%	Z		nuclear	0	776831		Only poly(I:C)
A0A060YIH8	XP_021434831			C7orf57 homolog isoform X2	19.5284	OM 100%	S		cytoplasmic	0	775872		Only poly(I:C)
A0A060XGX4	A0A1S3PUV7	rras2	RRAS2	ras-related protein R-Ras2 isoform X1	21.2622	SS 99.3%	S	GTPase activity, GTP binding	extracellular	0	772780		Only poly(I:C)
A0A060W165	XP_021455302.1			terminal uridylyltransferase 4-like isoform X1	165.533	OM 95%	D	nucleic acid binding, zinc ion binding	nuclear	0	769832		Only poly(I:C)
A0A060XPD2	XP_021480904.1			cdc42-interacting protein 4 homolog isoform X2	60.0123	OM 97%	Z	actin cytoskeleton organization, endocytosis	nuclear	0	768056		Only poly(I:C)
A0A060XHM3	XP_021423409.1	cdkn1bb	CDKN1B	cyclin-dependent kinase inhibitor 1B	20.5099	OM 100%	T		nuclear	0	766753		Only poly(I:C)
C1BF72	C1BF72			Eukaryotic translation initiation factor 1b	12.8016	OM 100%	J	translation initiation factor activity	cytoplasmic	0	764288		Only poly(I:C)
A0A060WDB6	XP_021459082.1	rabgap1l	RABGAP1L	rab GTPase-activating protein 1-like	32.0925	OM 100%	T	GTPase activity	nuclear	0	758753		Only poly(I:C)
A0A060WHM9	XP_021465141.1	frmd4ba	FRMD4B	FERM domain-containing protein 4B-like isoform X5	89.7724	OM 97%	Z		plasmamembrane	0	738090		Only poly(I:C)
A0A060Y8N4	XP_021467617.1			afadin-like isoform X4	30.8588	OM 100%	Z		mitochondrial	0	714317		Only poly(I:C)
A0A060Z0L7	XP_021441910.1	tcf12	TCF12	transcription factor 12 isoform X5	22.5143	OM 100%	K	Protein dimerization activity	nuclear	0	713466		Only poly(I:C)
A0A060WL64	XP_021431928.1	snx20	SNX20	sorting nexin-20	36.3057	OM 100%	U	phosphatidylinositol binding	cytoplasmic	0	705438		Only poly(I:C)
A0A060YJ49	XP_021461098.1			small G protein signaling modulator 1-like	77.5162	OM 100%	T		cytoplasmic	0	700732		Only poly(I:C)
A0A060W2B9	XP_020336633.1			ras and EF-hand domain-containing protein homolog isoform X1	56.5905	OK 92%	T	GTP binding, GTPase activity, calcium ion binding	cytoplasmic	0	695943		Only poly(I:C)
A0A060X880	XP_020347336.1			ubiquitin carboxyl-terminal hydrolase 24-like	76.7637	OK 100%	O	thiol-dependent ubiquitinyl hydrolase activity; protein deubiquitination, ubiquitin-dependent protein catabolic process	nuclear	0	692716		Only poly(I:C)
A0A060Z654	XP_021444910.1			DNA replication licensing factor mcm4-like	8.42617	OM 100%	L		nuclear	0	689309		Only poly(I:C)
A0A060X3Q6	XP_021430325.1	iars2	IARS2	isoleucine--tRNA ligase, mitochondrial	112.013	OM 93%	J		mitochondrial	0	672554		Only poly(I:C)
A0A060YCS8	A0A1S3MAJ2			talin-1 isoform X3	96.5427	SS 88.9%	Z	actin filament binding, structural constituent of cytoskeleton; cytoskeletal anchoring at plasma membrane, cell adhesion	cytoplasmic	0	670532		Only poly(I:C)
A0A060WGY7	XP_020336633.1			ras and EF-hand domain-containing protein homolog isoform X1	35.8644	OK 92%	T	GTP binding, GTPase activity, calcium ion binding	plasmamembrane	0	669995		Only poly(I:C)
A0A060WIL7	XP_021424998.1	strip1	STRIP1	striatin-interacting protein 1 homolog	54.8916	OM 100%	S		cytoplasmic	0	664503		Only poly(I:C)
A0A060WM35	XP_020311726.1			arpin	25.1964	OK 100%		negative regulation of actin nucleation	cytoplasmic	0	663340		Only poly(I:C)
A0A060Y9K6	A0A060Y9K6			Histone deacetylase	51.9789	OM 100%	B	NAD-dependent histone deacetylase activity (H3-K14 specific); regulation of transcription, DNA-templated, transcription, DNA-templated	mitochondrial	0	660389		Only poly(I:C)
A0A060WQD0	XP_021479558.1	capn5b	CAPN5	calpain-5-like	78.8592	OM98%	OT		mitochondrial	0	654739		Only poly(I:C)
A0A060Z6B9	XP_021444732.1	nfatc4	NFATC4	nuclear factor of activated T-cells, cytoplasmic 4-like	34.0015	OM 99%	K	DNA bindfing, transcription factor activity	nuclear	0	645043		Only poly(I:C)
A0A060YHJ0	XP_021474937.1	pcm1	PCM1	pericentriolar material 1 protein-like isoform X1	146.922	OM 98%	Z		nuclear	0	631363		Only poly(I:C)
A0A060VQW4	XP_021452778.1			cordon-bleu protein-like 1 isoform X2	94.743	OM 86%	S	actin monomer binding, ◾cadherin binding; ◾actin filament network formation	nuclear	0	625516		Only poly(I:C)
A0A060Z0A8		pds5b	PDS5B	bad matching	49.0087	OM 100%	D		mitochondrial	0	621749		Only poly(I:C)
A0A060W397	XP_021418579.1	asap1b	ASAP1	arf-GAP with SH3 domain, ANK repeat and PH domain-containing protein 1-like isoform X1	76.5266	OM 95%	T	GTPase activator activity, metal ion binding	nuclear	0	610906		Only poly(I:C)
A0A060XFA2	XP_021458670.1			heterogeneous nuclear ribonucleoprotein K-like isoform X1	47.917	OM 100%	A		plasmamembrane	0	610864		Only poly(I:C)
A0A060VZC7	XP_021460938.1	mapkapk5	MAPKAPK5	MAP kinase-activated protein kinase 5-like isoform X2	53.7574	OM 100%	T	ATP binding, Aprotein kinase activity	cytoplasmic	0	607855		Only poly(I:C)
A0A060YEG7	XP_021470296.1			insulin receptor substrate 2-B-like	89.5216	OM 89%	T		nuclear	0	602086		Only poly(I:C)
A0A060XX08	XP_021443496.1			T-box transcription factor TBX2b-like isoform X4	72.6279	OM 95%	K		nuclear	0	600012		Only poly(I:C)
A0A060YSD8	XP_021465744.1			LIM domain and actin-binding protein 1-like isoform X1	47.6448	OM 99%	TZ	actin filament binding	nuclear	0	595253		Only poly(I:C)
A0A060WMP3	XP_021435091.1			M-phase phosphoprotein 8-like isoform X1	135.64	OM 93%	S		plasmamembrane	0	594973		Only poly(I:C)
A0A060WKM3	XP_021464499.1	prkx	PRKX	cAMP-dependent protein kinase catalytic subunit PRKX-like	40.9892	OM 100%	S	ATP binding, ◾protein serine/threonine kinase activity	mitochondrial	0	594030		Only poly(I:C)
A0A060X7J3	XP_021432988.1	pfkfb3	PFKFB3	6-phosphofructo-2-kinase/fructose-2,6-bisphosphatase 3-like isoform X1	59.7238	OM 100%	G		nuclear	0	587215		Only poly(I:C)
A0A060YLP7	XP_021430057.1			serine/threonine-protein kinase Nek9	97.2372	Om 99%	T		nuclear	0	583872		Only poly(I:C)
A0A060W2V7	XP_020344432.1	iqgap1	IQGAP1	ras GTPase-activating-like protein	5.84671	Oncorhynchus kisutch (100%)	T	interacts with cytoskeleto components and with several signaling molecule regulating cell morphology and motility	extracellular	0	577418		Only poly(I:C)
A0A060VMK4	XP_021418668.1			GTPase IMAP family member 4-like	30.5557	OM 100%	U	GTP binding	nuclear	0	573029		Only poly(I:C)
A0A060WC65	XP_021427476.1	nelfe	NELFE	negative elongation factor E-like isoform X1	40.2243	OM 100%	K	RNA binding; ◾regulation of transcription, DNA-templated	nuclear	0	562650		Only poly(I:C)
A0A060XNE0	XP_021477851.1			SEC14-like protein 2	57.1016	OM 98%	I		nuclear	0	559086		Only poly(I:C)
A0A060W0T1	A0A1S3MJG6	tbc1d15	TBC1D15	TBC1 domain family member 15-like	68.9938	SS 97.9%	T	GTPase activator activity, ◾activation of GTPase activity	plasmamembrane	0	558313		Only poly(I:C)
A0A060YFC8	XP_021465957.1	eif4enif1	EIF4ENIF1	eukaryotic translation initiation factor 4E transporter-like isoform X1	83.9028	OM 99%	J		extracellular	0	551534		Only poly(I:C)
A0A060W0D8	XP_021416030.1			homeobox protein MOX-2-like	49.6947	Om 90%	S	sequence-specific DNA binding; ◾regulation of transcription, DNA-templated	nuclear	0	539777		Only poly(I:C)
A0A060XR71	XP_021428272.1	slc30a8	SLC30A8	regulation of nuclear pre-mRNA domain-containing protein 1A-like isoform X2	125.465	OM 100%	A		nuclear	0	537408		Only poly(I:C)
A0A060WN00	XP_021473547.1	prr11	PRR11	proline-rich protein 11-like isoform X2	34.6846	OM 66%	S		mitochondrial	0	533837		Only poly(I:C)
A0A060X9G0	XP_024241945.1	pnisr	PNISR	arginine/serine-rich protein PNISR-like isoform X1	49.1807	OT 99%	S		nuclear	0	528434		Only poly(I:C)
A0A060Y9H4	XP_021419722.1	zc3hc1	ZC3HC1	nuclear-interacting partner of ALK-like isoform X1	48.6174	OM 100%	S		extracellular	0	528202		Only poly(I:C)
A0A060WQE6	XP_021456930.1			liprin-beta-1 isoform X2	78.0762	OM 100%	S		nuclear	0	527214		Only poly(I:C)
A0A060WYE1	XP_021416851.1	foxo4	FOXO4	forkhead box protein O4	55.9653	OM 84%	K	DNA binding transcription factor activity, sequence-specific DNA binding; transcription, DNA-templated	nuclear	0	517897		Only poly(I:C)
A0A060XZS4	XP_021470370.1	papolg	PAPOLG	poly(A) polymerase gamma-like	63.4192	OM 77%	A		plasmamembrane	0	507216		Only poly(I:C)
A0A060Y4L2	XP_021446539.1	cicb	CIC	protein capicua homolog	33.0705	OM 96%	K		nuclear	0	501885		Only poly(I:C)
A0A060WGJ3	XP_021462871.1	ctdspl2a	CTDSPL2	CTD small phosphatase-like protein 2 isoform X1	26.084	OM 99%	S	Phosphatase activity	nuclear	0	496384		Only poly(I:C)
A0A060X2K9	XP_021421398.1			tensin-2-like	138.417	OM 78%	T	metal ion binding, intracellular signal transduction	nuclear	0	492817		Only poly(I:C)
A0A060WNI4	XP_021430154.1	zfyve19	ZFYVE19	abscission/NoCut checkpoint regulator	47.8165	OM 100%	S	Metal ion binding	mitochondrial	0	490410		Only poly(I:C)
A0A060WXY3	XP_021448714.1	nacad	NACAD	mucin-17-like isoform X1	196.051	OM 90%	K		nuclear	0	489456		Only poly(I:C)
A0A060X5T1	XP_021476532.1	atxn2	ATXN2	ataxin-2-like	114.317	OM 99%	A		mitochondrial	0	484131		Only poly(I:C)
A0A060Y5L6	XP_021475652.1	taok3a	TAOK3	serine/threonine-protein kinase TAO3-like	18.5985	OM 99%	T		nuclear	0	483519		Only poly(I:C)
A0A060WP72	XP_021459827.1			phospholipid-transporting ATPase IF isoform X5	40.6103	OM 100%	P	ARP binding, Mg binding, ◾phospholipid-translocating ATPase activity	plasmamembrane	0	477142		Only poly(I:C)
A0A060W3N3	XP_021463802.1	polr2m	POLR2M	early endosome antigen 1-like	40.6766	OM 100%	K		nuclear	0	472012		Only poly(I:C)
A0A060WSF5	XP_021457298.1	map3k1	MAP3K1	mitogen-activated protein kinase kinase kinase 1 isoform X1	169.119	Om 99%	T		nuclear	0	471100		Only poly(I:C)
A0A060XY11	XP_021453584.1	phf11	PHF11	PHD finger protein 11-like isoform X2	54.5017	OM 100%	K		nuclear	0	463096		Only poly(I:C)
A0A060XKX8	XP_021455047.1	fryl	FRYL	protein furry homolog-like isoform X10	341.601	OM 98%	S		plasmamembrane	0	456011		Only poly(I:C)
A0A060VM44	XP_021441573.1	dync1li2	DYNC1LI2	cytoplasmic dynein 1 light intermediate chain 2-like isoform X1	51.5231	OM 100%	N	microtubule motor activity, ◾microtubule-based movement	mitochondrial	0	452414		Only poly(I:C)
A0A060WKT7	XP_021443363.1	ccdc9	CCDC9	coiled-coil domain-containing protein 9-like isoform X2	68.068	OM 97%	S		nuclear	0	452347		Only poly(I:C)
A0A060YNE5	XP_021428903.1			zinc finger protein 79-like	68.4621	OM 100%	K		nuclear	0	452347		Only poly(I:C)
A0A060VTP4	XP_021460778.1	tmcc3	TMCC3	transmembrane and coiled-coil domains protein 3-like isoform X1	57.9463	OM 100%	S		plasmamembrane	0	451778		Only poly(I:C)
A0A060VSK0	C1BFZ7	ndufs7	NDUFS7	NADH dehydrogenase iron-sulfur protein 7, mitochondrial	24.2045	OM 99.1%	C	4 iron, 4 sulfur cluster binding, ◾metal ion binding, ◾NADH dehydrogenase	mitochondrial	0	448592		Only poly(I:C)
A0A060YH55	XP_024242025.1	sec24c	SEC24C	protein transport protein Sec24C-like	41.3404	OT 99%	U		nuclear	0	447959		Only poly(I:C)
A0A060WZD7	XP_021474386.1			pleckstrin homology-like domain family B member 2	124.962	OM 100%	Z	cadherin binding; ◾microtubule cytoskeleton organization, ◾regulation of epithelial to mesenchymal transition	nuclear	0	443268		Only poly(I:C)
A0A060Y9A7	XP_021413419.1	trim33l	TRIM28	transcription intermediary factor 1-alpha-like	27.4312	OM 100%	O		nuclear	0	442648		Only poly(I:C)
A0A060YMQ1	XP_021447324.1	alg5	ALG5	dolichyl-phosphate beta-glucosyltransferase	32.2955	OM 99%	M		extracellular	0	436241		Only poly(I:C)
A0A060Z739	XP_021448849.1			neoverrucotoxin subunit alpha-like, partial	65.7779	OM 69%	S		nuclear	0	432227		Only poly(I:C)
A0A060WLF8	XP_020310264.1	znf292b	ZNF292	zinc finger protein 292-like	267.388	OK 88%	S	nucleic acid binding	nuclear	0	431862		Only poly(I:C)
A0A060XBS7	XP_021422062.1	spen	SPEN	msx2-interacting protein isoform X3	325.635	om 100%	K		nuclear	0	429684		Only poly(I:C)
A0A060X8M5	XP_021412900.1			nascent polypeptide-associated complex subunit alpha, muscle-specific form-like		OM 96%	K	dNA binding; regulation of transcription, DNA-template, transcription, DNA-templated	nuclear	0	429575		Only poly(I:C)
A0A060XYF9	NP_001167240.1	akt1s1	AKT1S1	Proline-rich AKT1 substrate 1	37.3567	OM 97%	T		nuclear	0	427686		Only poly(I:C)
A0A060WM01	XP_021420909.1			centrosome-associated protein CEP250-like isoform X4	211.523	OM 91%	D		nuclear	0	420296		Only poly(I:C)
A0A060YRT1	XP_021428626.1	evx1	EVX1	homeobox protein XHOX-3-like	40.8326	OM 92%	K		nuclear	0	420263		Only poly(I:C)
A0A060ZDW3	XP_021438926.1	ahnak	AHNAK	neuroblast differentiation-associated protein AHNAK-like	39.7737	OM 100%	O	cadherin binding, RNA binding, structural molecule activity conferring elasticity; protein oligomerization, regulation of RNA splicing	cytoplasmic	0	417588		Only poly(I:C)
A0A060YKS4	XP_021447386.1			BUD13 homolog	46.229	OM 98%	S	RNA binding, mRNA transport from nucleus, RNA splicing via spliceosome	nuclear	0	407779		Only poly(I:C)
A0A060WI44	XP_021455136.1	serbp1a	SERBP1	plasminogen activator inhibitor 1 RNA-binding protein-like isoform X4	47.0814	OM 100%	J		nuclear	0	407736		Only poly(I:C)
A0A060WFP1	XP_021467627.1	igf2r	IGF2R	cation-independent mannose-6-phosphate receptor-like	274.74	OM 99%	T	phosphoprotein binding, ◾receptor activity, ◾lysosomal transport	plasmamembrane	0	407714		Only poly(I:C)
A0A060YCB8	XP_013978924.1	dock7	DOCK7	PREDICTED: dedicator of cytokinesis protein 7-like isoform X2	24.8266	SS 97%	T		extracellular	0	407405		Only poly(I:C)
A0A060XTQ7	XP_021473170.1	sh3pxd2b	SH3PXD2B	SH3 and PX domain-containing protein 2B-like isoform X3	83.6892	OM 96%	C		nuclear	0	404871		Only poly(I:C)
A0A060WY77	XP_021454947.1	rabggta	RABGGTA	geranylgeranyl transferase type-2 subunit alpha	67.8179	OM 100%	O		cytoplasmic	0	402097		Only poly(I:C)
A0A060Z4R2	XP_024264953.1	tacc2	TACC2	transforming acidic coiled-coil-containing protein 2-like isoform X2	53.7748	OT 91%	S		nuclear	0	399119		Only poly(I:C)
A0A060YNW5	A0A060YNW5	dusp1	DUSP1	Dual specificity protein phosphatase	39.6096	OM 100%	V		plasmamembrane	0	397929		Only poly(I:C)
A0A060XIR7	XP_021469626.1	sugp1	SUGP1	SURP and G-patch domain-containing protein 1-like	79.2163	OM 98%	S		nuclear	0	397289		Only poly(I:C)
A0A060WGG5	XP_021477387.1	morc2	MORC2	MORC family CW-type zinc finger protein 2A-like isoform X2	92.8922	OM 99%	D	Zinc ion binding	nuclear	0	392813		Only poly(I:C)
A0A060Y1P3	XP_021413962.1			caskin-2-like	107.417	OM 91%	T		extracellular	0	389365		Only poly(I:C)
A0A060WBR0	XP_021419104.1	tmpoa	TMPO	lamina-associated polypeptide 2, isoforms beta/gamma-like isoform X2	39.2525	OM 100%	S	DNA binding	periplasmic	0	388718		Only poly(I:C)
A0A060VTL8	XP_024279969.1	celf2	CELF2	CUGBP Elav-like family member 2 isoform X11	11.3747	OM 99%	A	RNA binding	cytoplasmic_nuclear	0	387931		Only poly(I:C)
A0A060YH80	ACN58663.1	psmd11b	PSMD11	26S proteasome non-ATPase regulatory subunit 11, partial	47.138	OM 99%	O		cytoplasmic	0	387002		Only poly(I:C)
A0A060WV52	XP_020327183.1	xirp2a	XIRP2	xin actin-binding repeat-containing protein 2-like	65.7634	OM 97%	TZ		cytoplasmic	0	384796		Only poly(I:C)
A0A060X430	XP_021437541.1	tmem120a	TMEM120A	transmembrane protein 120A-like	27.537	OM 90%	S		cytoplasmic	0	384665		Only poly(I:C)
A0A060XKL5	XP_021457465.1	odf2a	ODF2	outer dense fiber protein 2-like isoform X2	61.8359	OM 99%	Z		nuclear	0	379804		Only poly(I:C)
A0A060XPG0	A0A060XPG0	mvda	MVD	Diphosphomevalonate decarboxylase	44.3914	OM 100%	I		cytoplasmic_nuclear	0	378449		Only poly(I:C)
A0A060YQP7	A0A060YQP7			Integrin beta	193.909	OM 100%	W		plasmamembrane	0	376533		Only poly(I:C)
A0A060XAH1	XP_021422086.1	csde1	CSDE1	cold shock domain-containing protein E1-like isoform X12	94.5682	OM 99%	J		nuclear	0	370737		Only poly(I:C)
A0A060YSZ3	XP_021417540.1	synpo	SYNPO	synaptopodin-like isoform X1	86.8884	OM 92%	S		nuclear	0	368164		Only poly(I:C)
A0A060Y047	XP_021478237.1	wdr91	WDR91	WD repeat-containing protein 91	20.2287	OM 95%	S		extracellular	0	365132		Only poly(I:C)
A0A060XFR1	XP_021443878.1			vasodilator-stimulated phosphoprotein-like isoform X3	84.4538	OM98%	Z	actin polymerization or depolymerization	plasmamembrane	0	364166		Only poly(I:C)
A0A060Y851	XP_021460781.1	zfr	ZFR	zinc finger RNA-binding protein-like	92.487	OM 95%	C	nucleic acid binding, zinc ion binding	nuclear	0	360042		Only poly(I:C)
A0A060YTA4	XP_021421461.1	atf7a	RP11-793H13.10	cyclic AMP-dependent transcription factor ATF-7-like isoform X5	47.403	OM 100%	K	DNA bindfing, transcription factor activity	nuclear	0	351979		Only poly(I:C)
A0A060WR96	XP_021424546.1	tacc1	TACC1	transforming acidic coiled-coil-containing protein 1-like	72.6787	OM 86%	S	cell division, cell division, cell proliferation, microtubule cytoskeleton organization	nuclear	0	349920		Only poly(I:C)
A0A060WET3	XP_021425377.1			DNA topoisomerase I, mitochondrial-like	91.2961	OM 95%	L	DNA binding, ◾DNA topoisomerase type I activity; ◾DNA topological change	nuclear	0	349762		Only poly(I:C)
A0A060ZDV5	XP_021448247.1	slc4a7	SLC4A7	sodium bicarbonate cotransporter 3-like, partial	19.1287	OM 100%	P	inorganic anion exchanger activity	extracellular	0	344557		Only poly(I:C)
A0A060Y1T7	XP_014026234.1	cdk7	CDK7	PREDICTED: cyclin-dependent kinase 7	38.7065	SS 100%	D		cytoplasmic	0	344152		Only poly(I:C)
A0A060XYZ0	XP_021473208.1	pwwp2a	PWWP2A	PWWP domain-containing protein 2A-like	34.7739	OM 80%	S		nuclear	0	343574		Only poly(I:C)
A0A060WTD9	XP_021431770.1	kctd2	KCTD2	BTB/POZ domain-containing protein KCTD5-like	30.193	OM 100%	S		nuclear	0	342936		Only poly(I:C)
A0A060W287	P_021420027.1	kmt2ca	KMT2C	histone-lysine N-methyltransferase 2C-like	257.869	OM 98%			nuclear	0	340199		Only poly(I:C)
A0A060VT95	XP_021429951.1	tacc3	TACC3	transforming acidic coiled-coil-containing protein 3-like	98.015	OM 95%	S	cell division, cell proliferation, metaphase/anaphase transition of mitotic cell cycle, regulation of mitotic spindle organization	nuclear	0	338026		Only poly(I:C)
A0A060WTG1	nuclease-sensitive element-binding protein 1-like isoform X2	ybx1	YBX1	nuclease-sensitive element-binding protein 1-like isoform X2	33.2662	OM 100%	J		nuclear	0	332713		Only poly(I:C)
A0A060Z3W4	XP_021466471.1	nol8	NOL8	nucleolar protein 8	66.9243	OM 91%	S		nuclear	0	331806		Only poly(I:C)
A0A060Y912	XP_021442129.1	cpsf6	CPSF6	cleavage and polyadenylation specificity factor subunit 7-like isoform X2	52.6313	OM 100%	A		nuclear	0	330348		Only poly(I:C)
A0A060WMB4	XP_021471729.1	ndrg3b	NDRG3	protein NDRG3-like isoform X5	39.2123	OM 96%	S		cytoplasmic	0	330173		Only poly(I:C)
A0A060Y339	XP_021432631.1			SCY1-like protein 2 isoform X2	37.9622	OM 99%	T		cytoplasmic	0	328701		Only poly(I:C)
A0A060X313	XP_020310299.1			dnaJ homolog subfamily C member 5G isoform X1	25.4341	OM 93%	O		cytoplasmic	0	326488		Only poly(I:C)
A0A060XGB1	XP_021435549.1			sentrin-specific protease 7-like isoform X1	87.4474	OM 98%	O		plasmamembrane	0	323372		Only poly(I:C)
A0A060Y146	XP_021474918.1			interferon-induced very large GTPase 1-like, partial	250.754	OM99%	S		nuclear	0	321493		Only poly(I:C)
A0A060WST2	XP_021436103.1			Golgi-specific brefeldin A-resistance guanine nucleotide exchange factor 1-like isoform X1		OM 100%	U	ARF guanyl-nucleotide exchange factor activity; regulation of ARF protein signal transduction	nuclear	0	317646		Only poly(I:C)
A0A060WRI2	XP_021443382.1	baz1b	BAZ1B	tyrosine-protein kinase BAZ1B-like	184.1	Om 97%	T	kinase activity, metal ion binding	nuclear	0	317367		Only poly(I:C)
A0A060XVT5	XP_021413021.1	tomm20b	TOMM20	mitochondrial import receptor subunit TOM20 homolog		OM 99%	U	mitochondrion targeting sequence binding (http://www.uniprot.org/uniprot/Q15388)	extracellular	0	316288		Only poly(I:C)
A0A060X115	XP_021468201.1			WD repeat and coiled-coil-containing protein-like	81.0601	OM 99%	S		plasmamembrane	0	314764		Only poly(I:C)
A0A060VR75	XP_020323863.1			protein S100-A13-like	11.1927	OK 100%	U	Calcium ion binding, copper ion binding	cytoplasmic	0	311734		Only poly(I:C)
A0A060W1B9	XP_021479768.1	pdlim4	PDLIM4	PDZ and LIM domain protein 4-like	13.8548	OM 100%	TZ	metal ion binding	nuclear	0	310794		Only poly(I:C)
A0A060VX39	XP_024230633.1	yes1	YES1	tyrosine-protein kinase Ye	27.1283	OT 100%	S	atp binding, ◾non-membrane spanning protein tyrosine kinase activity	mitochondrial	0	309628		Only poly(I:C)
A0A060XHB7	XP_021438876.1	arhgef6	ARHGEF6	rho guanine nucleotide exchange factor 6-like	91.3355	OM 81%	T		nuclear	0	307852		Only poly(I:C)
A0A060XSP8	XP_021473969.1			RING finger protein 214-like isoform X1	56.6609	OM 98%	S		cytoplasmic	0	306038		Only poly(I:C)
A0A060VYI6	P_021423546.1	sh3pxd2aa	SH3PXD2A	SH3 and PX domain-containing protein 2A-like isoform X2	72.9979	OM 92%	C	phosphatidylinositol binding	nuclear	0	305881		Only poly(I:C)
A0A060W3G7	XP_021471861.1	csde1	CSDE1	cold shock domain-containing protein E1-like isoform X8	101.297	OM 97%	K	DNA binding; regulation of transcription, DNA-templated	nuclear	0	304643		Only poly(I:C)
A0A060YHE6	XP_021419890.1	slc41a2b	SLC41A2	solute carrier family 41 member 2-like	37.0971	OM 100%	P	cation transmembrane transporter activity	plasmamembrane	0	304579		Only poly(I:C)
A0A060YSS1	XP_021430362.1	kif13ba	KIF13B	kinesin-like protein KIF13B	147.599	OM 92%	Z		nuclear	0	298884		Only poly(I:C)
A0A060W0I3	XP_021446414.1			erbin-like	150.316	Om 94%	T	ErbB-2 class receptor binding, negative regulation of NF-kappaB transcription factor activity, signal transduction	mitochondrial	0	298742		Only poly(I:C)
A0A060XJ49	P_020341796.1	taok2a	TAOK2	serine/threonine-protein kinase TAO2 isoform X2	38.5035	OM 96%	T		nuclear	0	289591		Only poly(I:C)
A0A060VMJ1	XP_021422254.1	vapb	VAPB	vesicle-associated membrane protein-associated protein B-like isoform X1	27.594	OM 100%	U	enzyme binding, activation of signaling protein activity involved in unfolded protein response	plasmamembrane	0	287672		Only poly(I:C)
A0A060WUI1	A0A060WUI1	aldoaa	ALDOA	Fructose-bisphosphate aldolase		OM 100%	G	fructose-bisphosphate aldolase activity, glycolytic process	cytoplasmic	0	284932		Only poly(I:C)
A0A060Y351	XP_021417015.1			nucleophosmin-like isoform X1	33.4799	OM 100%	S		nuclear	0	277634		Only poly(I:C)
A0A060W2Z9	XP_020336675.1	ccnd2a	CCND2	1/S-specific cyclin-D2 isoform X1	33.8672	OK 99%	D	cell cycle	extracellular	0	266795		Only poly(I:C)
A0A060WD49	XP_021457356.1	lmnb1	LMNB1	lamin-B1	14.6046	OM 100%	DY	structural molecule activity	cytoplasmic	0	261678		Only poly(I:C)
A0A060VUN8	XP_021444941.1			adhesion G protein-coupled receptor L2-like	52.1583	OM 95%	TW	carbohydrate binding, ◾G-protein coupled receptor activity; ◾cell surface receptor signaling pathway	plasmamembrane	0	260618		Only poly(I:C)
A0A060YCQ3	XP_021459176.1			regulator of nonsense transcripts 1-like isoform X4	17.2572	OM 100%	K	ATP binding, DNA binding, Zinc ion binding, helicase activity	cytoplasmic_nuclear	0	259597		Only poly(I:C)
A0A060X8P2	XP_021428493.1			ras-associated and pleckstrin homology domains-containing protein 1-like	39.5283	OM 100%	T		nuclear	0	257940		Only poly(I:C)
A0A060VTH3	XP_021460028.1			SH3 and multiple ankyrin repeat domains protein 2-like	106.854	OM 90%	T	◾GKAP/Homer scaffold activity, SH3 domain binding	nuclear	0	256194		Only poly(I:C)
W8SKC6				Periostin	103.641	OM 100%	MW			0	254975		Only poly(I:C)
A0A060XDE2	XP_021428007.1	anln	ANLN	anillin-like isoform X1	137.237	OM 97%	DZ		nuclear	0	254429		Only poly(I:C)
A0A060VYK5	XP_021479457.1			rho GTPase-activating protein 32-like isoform X1	176.215	OM100%	S		nuclear	0	254340		Only poly(I:C)
A0A060W9Y6	XP_021413487.1			zinc finger CCCH domain-containing protein 7A-like isoform X3	59.138	OM 100%	S	NAD+ kinase activity	nuclear	0	249687		Only poly(I:C)
A0A060WHZ3	XP_021463255.1	cpsf6	CPSF6	cleavage and polyadenylation specificity factor subunit 7-like isoform X1	53.1076	OM 100%	A	RNA binding	nuclear	0	249547		Only poly(I:C)
A0A060W0Q2	XP_021455314.1	nasp	NASP	histone-binding protein N1/N2-like isoform X1	59.015	OM 98%	BD		nuclear	0	249090		Only poly(I:C)
A0A060XZR5	XP_021469599.1	cactin	CACTIN	cactin-like	53.8173	OM 99%	T		nuclear	0	244222		Only poly(I:C)
A0A060ZH59	XP_021414894.1	rbbp6	RBBP6	E3 ubiquitin-protein ligase RBBP6-like	52.1089	OM 99%	O		nuclear	0	240177		Only poly(I:C)
A0A060ZED6	XP_021451081.1			kinesin-like protein KIF1C	46.9688	OM 99%	Z	microtubule motor activity	nuclear	0	237516		Only poly(I:C)
A0A060XXB4	XP_020317393.1	rbm45	RBM45	RNA-binding protein 45-like	52.2479	OM 100%	S		cytoplasmic_nuclear	0	237418		Only poly(I:C)
A0A060XP31	XP_024236216.1	ciz1a	CIZ1	cip1-interacting zinc finger protein-like isoform X3	29.405	OT 98%	S		nuclear	0	236834		Only poly(I:C)
A0A060W571	A0A060W571			Oxysterol-binding protein	51.2114	OM 100%	T	signaling, vesicular trafficking, lipid metabolism and nonvesicular sterol transport	nuclear	0	234098		Only poly(I:C)
A0A060WD65	XP_021459326.1	safb	SAFB	scaffold attachment factor B2-like isoform X2	92.3448	OM 100%	K	RNA binding; ◾regulation of mRNA processing, ◾regulation of transcription, DNA-templated	nuclear	0	230967		Only poly(I:C)
A0A060X639	XP_020313564.1	pi4kaa	PI4KA	phosphatidylinositol 4-kinase alpha-like isoform X1	82.9587	OK 99%	T		plasmamembrane	0	230341		Only poly(I:C)
A0A060ZFV3	XP_021451939.1	baiap2l1b	BAIAP2L1	brain-specific angiogenesis inhibitor 1-associated protein 2-like protein 1	13.7247	OM 100%	T		extracellular	0	218359		Only poly(I:C)
A0A060WBR4	XP_021419110.1	calua	CALU	calumenin-A-like isoform X1	37.0123	OM 100%	TU	calcium ion binding	extracellular	0	217330		Only poly(I:C)
A0A060VWX9	XP_021418164.1			ankyrin repeat and SAM domain-containing protein 6	83.8308	OM 100%			nuclear	0	210412		Only poly(I:C)
A0A060W845	XP_021473697.1	flot2a	FLOT2	flotillin-2a	13.0571	OM 100%	UZ		cytoplasmic	0	207048		Only poly(I:C)
A0A060WNA9	XP_020313968.1	atp2a2b	ATP2A2	sarcoplasmic/endoplasmic reticulum calcium ATPase 2-like isoform X2	57.2413	OM 100%	P	ATP binding	plasmamembrane	0	203761		Only poly(I:C)
A0A060Y668	A0A060Y668	cav1	CAV1	Caveolin	20.6183	OM 100%	T	May act as a scaffolding protein within caveolar membranes	plasmamembrane	0	201876		Only poly(I:C)
A0A060VQY3	XP_021416130.1	anp32e	ANP32E	acidic leucine-rich nuclear phosphoprotein 32 family member E-like	25.9502	OM 99%	T	histone binding, RNA binding, intracellular signal transduction	nuclear	0	198664		Only poly(I:C)
A0A060XQE7	XP_021431901.1			fatty acid synthase	273.985	OM 100%	I		nuclear	0	198495		Only poly(I:C)
A0A060XG24	XP_021478448.1	fam169ab	FAM169A	soluble lamin-associated protein of 75 kDa-like	79.2077	OM 99%	S		cytoplasmic_nuclear	0	198171		Only poly(I:C)
A0A060VPK5	A0A060VPK5	cnn3b	CNN3	Calponin	37.9774	OM 100%	Z	actin binding, calmodulin binding, actomyosin structure organization	cytoplasmic	0	195900		Only poly(I:C)
A0A060WC58	XP_021473945.1	ercc6l	ERCC6L	DNA excision repair protein ERCC-6-like isoform X2	140.427	Om 97%	KL	actin binding	nuclear	0	191517		Only poly(I:C)
A0A060YEY2	XP_021436768.1	exoc7	EXOC7	exocyst complex component 7 isoform X11	81.0999	OM 99%	U	exocytosis	cytoplasmic	0	176728		Only poly(I:C)
A0A060WU17	XP_021440826.1	ctage5	CTAGE6	cTAGE family member 5-like isoform X8	70.6486	Om 99%	J		cytoplasmic	0	176074		Only poly(I:C)
A0A060XDM3	A0A060XDM3	stmn1b	STMN1	Stathmin	18.4045	OM 100%	Z		nuclear	0	175548		Only poly(I:C)
C1BEG9	C1BEG9	stmn1b	STMN1	Stathmin	16.7876	OM 100%	Z		nuclear	0	175548		Only poly(I:C)
A0A060WIC4	XP_021459691.1	eif4g2a	EIF4G2	eukaryotic translation initiation factor 4 gamma 2-like	31.5977	OM 100%	J		cytoplasmic	0	170096		Only poly(I:C)
A0A060WWN0	XP_021468674.1	pcyt1aa	PCYT1A	choline-phosphate cytidylyltransferase A-like	41.796	OM 99%	I		nuclear	0	168556		Only poly(I:C)
A0A060XIQ2	XP_021458140.1	gpsm1b	GPSM1	G-protein-signaling modulator 1-like	35.8412	OM 90%	T	GTPase regulator activity	extracellular	0	168278		Only poly(I:C)
A0A060YZ54		arhgef7b	ARHGEF7	bad matching	12.6945	OM 100%	T		extracellular	0	167083		Only poly(I:C)
A0A060VX12	XP_021464957.1			leiomodin-1-like	74.0831	OM 88%	Z	actin binding, ◾tropomyosin binding, ◾muscle contraction	nuclear	0	166585		Only poly(I:C)
A0A060Z9M6	XP_024265219.1			EEF1A lysine methyltransferase 4-like	17.3288	OT 94%	E		extracellular	0	161001		Only poly(I:C)
A0A060YRE7	XP_021423989.1			spectrin beta chain, non-erythrocytic 1	40.0122	OM 99%	Z		extracellular	0	147742		Only poly(I:C)
A0A060YVS8	XP_024293842.1			60S ribosomal protein L4-B-like	44.6135	OT 98%	J		cytoplasmic	0	146765		Only poly(I:C)
A0A060XQR7	XP_021416545.1			dual specificity protein kinase CLK4-like isoform X1	58.7816	OM 100%	T		nuclear	0	144328		Only poly(I:C)
A0A060WW02	XP_021479220.1	rps6kb1b	RPS6KB1	ribosomal protein S6 kinase beta-1-like isoform X2	56.8207	OM 100%	T		cytoplasmic_nuclear	0	135946		Only poly(I:C)
C1BHT0	C1BHT0	rbm8a	RBM8A	RNA-binding protein 8A	19.7137	OM 100%	A		nuclear	0	133021		Only poly(I:C)
A0A060WMK5	XP_021454809.1	pak2b	PAK2	serine/threonine-protein kinase PAK 2-like isoform X2	58.8429	OM 100%	S	ATP binding, ◾protein serine/threonine kinase activity; ◾regulation of apoptotic process	mitochondrial	0	130805		Only poly(I:C)
A0A060X7V7	A0A060X7V7	mapk14b	MAPK14	Mitogen-activated protein kinase	41.6528	OM 100%	K		cytoplasmic	0	122093		Only poly(I:C)
A0A060WK34	XP_021461401.1			protein piccolo-like isoform X1	133.114	OM 98%	TZ		nuclear	0	110983		Only poly(I:C)
A0A060VWT9	A0A060VWT9	rnf217	RNF217	RBR-type E3 ubiquitin transferase	50.5447	OM 100%	O Post-translational modification, protein turnover, and chaperones	metal ion binding, ◾ubiquitin-protein transferase activity	cytoplasmic_nuclear	0	104724		Only poly(I:C)
A0A060YIT8	XP_021480823.1	rangap1a	RANGAP1	ran GTPase-activating protein 1-like isoform X1	61.0352	OM 98%	T		cytoplasmic	0	101915		Only poly(I:C)
A0A060XD44	XP_021433911.1	eml3	EML3	echinoderm microtubule-associated protein-like 3 isoform X1	40.2105	OM 99%	S		nuclear	0	99057		Only poly(I:C)
Q804Y0	Q804Y0			Nucleoside diphosphate kinase	16.9377	OM 100%	F	ATP binding, ◾nucleoside diphosphate kinase activity; GTP, UTP biosynthesis proces		0	97839.9		Only poly(I:C)
A0A060WR72	XP_020326894.1			non-muscle caldesmon-like isoform X4	16.7765	Om 99%	Z		cytoplasmic	0	92468.7		Only poly(I:C)
A0A060YVT4	XP_021443300.1			TRPM8 channel-associated factor homolog	99.1543	OM 100%	S		cytoplasmic_nuclear	0	78491.9		Only poly(I:C)
A0A060X9H2	XP_021479535.1	mark4a	MARK4	MAP/microtubule affinity-regulating kinase 4-like isoform X2	31.3004	OM 98%	T		nuclear	0	74017.9		Only poly(I:C)
A0A060YFF6	XP_021443962.1			protein virilizer homolog	78.4141	OM 99%	AT	RNA binding; mRNA methylation, mRNA processing, RNA splicing	plasmamembrane	0	72070.3		Only poly(I:C)
Q6L767	Q6L767	raf1a	RAF1	Serine/threonine protein kinase RAF1		OM 100%	T	protein serine/threonine kinase activity		0	8.25943e+06		Only poly(I:C)
A0A060W618	XP_021457356.1	lmnb1	LMNB1	lamin-B1		OM 99%	DY	structural molecule activity	nuclear	0	3.9811e+06		Only poly(I:C)
A0A060WPV2	XP_021447038.1			serine/arginine repetitive matrix protein 1-like isoform X1		Om 99%	S		nuclear	0	3.73226e+06		Only poly(I:C)
A0A060WNA8	XP_021467308.1			connector enhancer of kinase suppressor of ras 3-like		OM 100%	S	Kinase activity (Involved in transepithelial sodium transport. Regulates aldosterone-induced and epithelial sodium channel (ENaC)-mediated sodium transport through regulation of ENaC cell surface expression. Acts as a scaffold protein coordinating the assembly of an ENaC-regulatory complex (ERC).)	nuclear	0	3.29696e+06		Only poly(I:C)
A0A060YFG4	XP_021454850.1	bend5	BEND5	BEN domain-containing protein 5-like isoform X2		OM 100%	S	DNA binding	nuclear	0	2.00646e+06		Only poly(I:C)
A0A060XW08	XP_021465597.1	smarcc2	SMARCC2	SWI/SNF complex subunit SMARCC2-like		OM 98%	B	DNA binding	nuclear	0	1.96406e+06		Only poly(I:C)
A0A060Y8G5	XP_021476126.1	cct5	CCT5	T-complex protein 1 subunit epsilon		OM 100%	O	ATP binding, unfolded protein binding	cytoplasmic	0	1.84966e+06		Only poly(I:C)
A0A060XM58	XP_021444500.1			calmodulin-regulated spectrin-associated protein 2-like		Om97%	Z	calmodulin binding, ◾microtubule binding, ◾spectrin binding; ◾neuron projection development	nuclear	0	1.46183e+06		Only poly(I:C)
A0A060Y652	XP_021437744.1	arhgef1b	ARHGEF1	rho guanine nucleotide exchange factor 1-like		OM 100%	T	guanyl-nucleotide exchange factor activity, ◾Rho protein signal transduction	cytoplasmic	0	1.23775e+06		Only poly(I:C)
A0A060WEW2	XP_020341969.1, XP_021413269.1	igf2bp1	IGF2BP1	insulin-like growth factor 2 mRNA-binding protein 1 isoform X1		OK100%, OM 99%	A	RNA binding	cytoplasmic	0	1.14159e+06		Only poly(I:C)
A0A060WBX5	XP_021456107.1	igf2r	IGF2R	cation-independent mannose-6-phosphate receptor-like		OM 99%	T	phosphoprotein binding, ◾receptor activity; ◾lysosomal transport	plasmamembrane	0	860594		Only poly(I:C)
A0A060WAQ5	XP_020358161.1	rapgef2	RAPGEF2	rap guanine nucleotide exchange factor 2 isoform X2		OK 88%	S	GTPase activator activity, ◾Rap guanyl-nucleotide exchange factor activity; ◾regulation of cell proliferation, ◾small GTPase mediated signal transduction	nuclear	0	729679		Only poly(I:C)
A0A060WTN8	XP_021479505.1	vps11	VPS11	vacuolar protein sorting-associated protein 11 homolog		OM 99%	U	intracellular protein transport, vesicle-mediated transport	cytoplasmic	0	713105		Only poly(I:C)
A0A060XPH6	XP_021428177.1	chkb	CHKB-CPT1B	choline/ethanolamine kinase		OM 100%	I	Kinase activity	cytoplasmic	0	713075		Only poly(I:C)
A0A060ZA56	XP_021468445.1	sec62	SEC62	translocation protein SEC62-like		OM 100%	U	protein transporter activity	nuclear	0	670323		Only poly(I:C)
A0A060YK23	XP_021417149.1	zbtb33	ZBTB33	transcriptional regulator Kaiso		OM 90%	K	nucleic acid binding	nuclear	0	645042		Only poly(I:C)
A0A060Z1R6	XP_021454164.1	utrn	UTRN	utrophin-like		OM 96%	Z	Zinc ion binding	nuclear	0	607450		Only poly(I:C)
A0A060XLT0	P_021480998.1			ubinuclein-2-like isoform X2		OM 100%	KT		nuclear	0	560927		Only poly(I:C)
A0A060WBV9	XP_021420218.1	taf6	TAF6	transcription initiation factor TFIID subunit 6-like isoform X1		OM 100%	K	protein heterodimerization activity, translation initiation factor activity; DNA-templated transcription, initiation, regulation of DNA binding transcription factor activity	nuclear	0	454283		Only poly(I:C)
A0A060WT77	XP_021460947.1	hsp90b1	HSP90B1	endoplasmin-like		OM 100%	O		cytoplasmic	0	414577		Only poly(I:C)
A0A060YR34	XP_021437030.1			centrosomal protein of 170 kDa-like		OM 99%	T	microtubule organization, centriole subdistal appendage assembly	nuclear	0	344979		Only poly(I:C)
A0A060Z9U3	XP_021439306.1			Dual specificity protein kinase CLK4		OM 100%	T	ATP binding, Dual specificity kinase acting on both serine/threonine and tyrosine-containing substrates.	nuclear	0	186246		Only poly(I:C)
A0A060WE27	A0A060WE27	atp6v0a2a	ATP6V0A2	V-type proton ATPase subunit a		OM 100%	C	hydrogen ion transmembrane transporter activity, ATP hydrolysis coupled proton transport	plasmamembrane	0	178403		Only poly(I:C)
A0A060WG97	XP_021465682.1	atf7a	RP11-793H13.10	cyclic AMP-dependent transcription factor ATF-7-like isoform X6		OM 95%	K	DNA binding, DNA binding transcription factor activity	nuclear	0	143660		Only poly(I:C)
A0A060XQ48	XP_024299836.1	abi2b	ABI2	abl interactor 2-like isoform X2	40.7682	OT 73%	T		mitochondrial	0	50243.3		Only poly(I:C)
A0A060WE46	B5X3E0			Ubiquitin-conjugating enzyme E2 E3	24.5254	SS 100%	O	ATP binding	cytoplasmic	0	3.12072e+07		Only poly(I:C)
A0A060X7M4	XP_020318597.1			regulator of nonsense transcripts 1-like	121.786	OK 100%	A	ATP binding, DNA binding, helicase activity, metal ion binding; nuclear-transcribed mRNA catabolic process, nonsense-mediated decay	cytoplasmic	0	3.15093e+06		Only poly(I:C)
A0A060XPC8	XP_021480911.1			DNA (cytosine-5)-methyltransferase 1-like isoform X2	171.486	OM 100%	L		cytoplasmic_nuclear	0	3.56724e+06		Only poly(I:C)
A0A060WNB2	XP_021445578.1			nucleolin-like isoform X1	58.2481	OM 100%	AJ	RNA binding	nuclear	0	715777		Only poly(I:C)
A0A060WQ73	XP_021479115.1			chromatin complexes subunit BAP18-like	20.7768	OM 100%	S	DNA binding		0	168556		Only poly(I:C)
A0A060X1C3	XP_021464975.1			RNA-binding protein 6-like isoform X4	145.627	OM 98%	S			0	168278		Only poly(I:C)
A0A060WAU3	XP_020356574.1			ral GTPase-activating protein subunit alpha-2 isoform X1	147.349	OM 93%	T	GTPase activator activity	cytoplasmic_nuclear	0	167083		Only poly(I:C)
A0A060WBA3	XP_020309176.1			syntaxin-4-like	33.9247	OK 100%	U		cytoplasmic	0	3.57705e+06		Only poly(I:C)
A0A060WLH5	XP_021435241.1			titin-like isoform X14	38.5762	Om 91%	S		extracellular	0	645042		Only poly(I:C)
A0A060YZG8	XP_021455503.1			ataxin-2-like protein isoform X2	41.8474	OM 99%	A		nuclear	0	3.77256e+06		Only poly(I:C)
Q9YGE2	Q9YGE2			Sodium-calcium exchanger I	30.1694	OM 100%	P	transmembrane transport		1.21207e+06	0		Only control
A0A060XMD3	XP_021477679.1			serine/threonine-protein kinase A-Raf-like isoform X1	68.6617	OM 100%	T		cytoplasmic_nuclear	1.14473e+06	0		Only control
A0A060WYZ7	XP_021457296.1			NACHT, LRR and PYD domains-containing protein 3-like	78.0156	OM 100%	S		cytoplasmic	794200	0		Only control
A0A060Z076	XP_021449193.1			protein DEK-like isoform X2	31.4572	OM 100%	B		nuclear	715777	0		Only control
A0A060WIM1	XP_021424996.1			putative RNA-binding protein 15	93.263	OM 100%	K	RNA binding	nuclear	568117	0		Only control
A0A060XYJ3	XP_021463354.1			protein LSM14 homolog A-like isoform X1	48.6343	OM 97%	U		nuclear	537348	0		Only control
A0A060YRC2	XP_021438881.1			transcriptional regulator ATRX-like	17.5289	OM 91%	K		mitochondrial	483601	0		Only control
A0A060WXD6	XP_021430426.1			CAAX prenyl protease 1 homolog	52.8745	Om 100%	O		plasmamembrane	464379	0		Only control
A0A060W9D0	XP_021427400.1			plectin-like isoform X13	291.991	OM 99%	S	Actin binding	nuclear	463021	0		Only control
A0A060WBR6	A0A060WBR6			Serine/threonine-protein kinase receptor	65.7888	OM 100%	T	ATP binding, metal ion binding, ◾transforming growth factor beta receptor activity, type II; ◾transforming growth factor beta receptor signaling pathway	plasmamembrane	433948	0		Only control
A0A060WCB1	XP_021412993.1			mucin-17-like isoform X1	18.634	OM 100%	K		mitochondrial	341852	0		Only control
A0A060XH29	XP_021431248.1			myosin heavy chain, fast skeletal muscle-like	230.315	OM95%	Z		nuclear	270498	0		Only control
A0A060Y541	XP_021458204.1			bromodomain-containing protein 3-like isoform X1	76.044	OM 100%	K	chromatin binding, ◾lysine-acetylated histone binding; ◾regulation of transcription from RNA polymerase II promoter; ◾transcription, DNA-templated	nuclear	206182	0		Only control
A0A060XMT7	XP_021461129.1			proprotein convertase subtilisin/kexin type 5-like	84.1807	OM 100%	O		extracellular	197396	0		Only control
A0A060VXU8	XP_021434714.1			cytochrome b reductase 1-like isoform X2	30.6343	OM 100%	C	ferric-chelate reductase activity; ◾response to iron ion	plasmamembrane	196284	0		Only control
A0A060ZIL0	XP_021472630.1			AMP deaminase 2-like	19.1844	OM 98%	F	AMP deaminase activity	cytoplasmic	182148	0		Only control
A0A060YD51	XP_021441866.1			ubiquitin carboxyl-terminal hydrolase 10-like isoform X1	93.7116	OM 97%	O		nuclear	177337	0		Only control
A0A060XG80	A0A060XG80			Pyruvate kinase	58.2535	OM 100%	G		cytoplasmic	162208	0		Only control
A0A060XQ58	XP_021434289.1			TBC1 domain family member 4 isoform X1	139.244	OM 100%	U	GTPase activator activity	nuclear	147690	0		Only control
A0A060WKU8	XP_021416028.1			rho guanine nucleotide exchange factor 2-like	98.4896	OM 99%	T	Metal ion binding, Rho guanyl-nucleotide exchange factor activity; intracellular signal transduction, regulation of Rho protein signal transduction	nuclear	147550	0		Only control
A0A060WID6	XP_021478862.1			TBC1 domain family member 8B-like isoform X1	128.648	OM 99%	U	calcium ion binding	cytoplasmic	128525	0		Only control
A0A060X6B2	XP_021419830.1			pleckstrin homology-like domain family A member 2	15.951	OM 100%	T	Plays a role in regulating placenta growth	cytoplasmic	103545	0		Only control
A9Z0N2	A9Z0N2			Ribosomal protein S3	26.6893	OM 100%	J		mitochondrial	81524.7	0		Only control
A0A060YSX5	XP_021459945.1			serine/threonine-protein kinase Nek1 isoform X4	32.9265	OM 100%	T	ATP binding, protein kinase activity	cytoplasmic_nuclear	59664.9	0		Only control
A0A060WB82	XP_021473301.1			60S ribosomal protein L28 isoform X1	15.4846	OM 100%	J	structural constituent of ribosome; ◾translation	nuclear	31733	0		Only control
A0A060WYB4	XP_021424045.1			mitochondrial import receptor subunit TOM34-like	34.1015	OM 100%	U		nuclear	270498	0		Only control
A0A060WGR4	XP_021461105.1			heterogeneous nuclear ribonucleoprotein K isoform X2	48.0937	OM 100%	A	RNA binding, DNA binding; regulation of transcription by RNA polymerase II, RNA processing	plasmamembrane	197396	0		Only control
A0A060WKM5	XP_021427546.1			elongin-A-like	75.1307	OM 100%	K	regulation of transcription by RNA polymerase II	nuclear	182148	0		Only control
A0A060YT38	XP_021463694.1			troponin T, fast skeletal muscle isoforms-like	27.3406	OM 99%	Z		nuclear	568117	0		Only control
Q5DVP8	Q5DVP8			Plasminogen	90.5989	OM 100%	E	serine-type endopeptidase activity; ◾blood coagulation, ◾fibrinolysis, ◾tissue remodeling	extracellular	1.14473e+06	0		Only control
	In column A: Uniprot ID for Onchorhynchus mykiss
	In column B: NCBI protein IDs were derived from the protein sequences retrived from Uniprot using the Uniprot ID (Column A), some uniprot ids also there where protein names were derived directly
	In column C: zebrafish gene symbol derived from the associated protein pf Onchorhynchus using bioDB net biological dataset. Some remained blank which are not available in the database
	Column D: Human gene symbol were derived from zebrafish gene symbol using arthroRetriever tool. Some remained blank which are not available in the database
	In column F: similarity of the protein sequences to the nearest fish species (derived from NCBI), OM, SS, OK and OT denote Oncorhynchus mykiss, Salmo salar, O. kisutch and O. tshawytscha respectively.
	Functional groups: using Discover EggNOG version 4.5.1 (http://eggnog.embl.de; A= RNA processing and modification, B= Chromatin structure and dynamics, C =Energy production and conversion, D =Cell cycle control, cell division, chromosome partitioning,
	E =Amino acid transport and metabolism, F= Nucleotide transport and metabolism, G = Carbohydrate transport and metabolism, H = Coenzyme transport and metabolism, I =Lipid transport and metabolism,
	J= Translation, ribosomal structure and biogenesis, K =Transcription, L = Replication, recombination and repair, N =Cell motility, O =Post-translational modification, protein turnover, and chaperones,
	P =Inorganic ion transport and metabolism, S =Function unknown, T =Signal transduction mechanisms, U =Intracellular trafficking, secretion, and vesicular transport, V =Defence mechanisms,
	W =Extracellular structure and Z =Cytoskeleton. PIC denotes poly(I:C).
	Column I: subcellular localization of phosphoproteins, derived from WoLF PSORT algorithm (https://wolfpsort.hgc.jp)
	Protein abundances were derived from LC MS/MS and averaged for the determination of any significance difference (p<0.05) between control group and poly(I:C) treated group
	as p values are shown in Column L. Proteins which were detected only in one group were not comparable as one group has no abundance value. Thus no p valu.
